# Supplementary material for: Present and Future of the White‐Tailed Laurel Pigeon (Columba junoniae) on Gran Canaria Island
Source: Ecol Evol. 2025 Jun 21;15(6):e71580. doi: 10.1002/ece3.71580 (PMC12181689; doi:10.1002/ece3.71580)
Supplement: Supplementary file 1 — Data S1. [file ECE3-15-e71580-s002.csv]

	Presence_abs	X	Y	ID	bio_01	bio_02	bio_03	bio_04	bio_05	bio_06	bio_07	bio_08	bio_09	bio_10	bio_11	bio_12	bio_13	bio_14	bio_15	bio_16	bio_17	bio_18	bio_19	Bare	Crop	Grass	Shrub	Tree	Urban	slope	aspect	T.rough_index	flowdir	Roughness	Elevation
1	1	216239.355508457	3190883.9367467	1	18.0142841339111	16.0084896087646	60.7498626708984	316.792602539062	33.3819961547852	7.03051996231079	26.3514747619629	15.7493143081665	23.2558250427246	23.2558250427246	14.2403078079224	668.490905761719	127.218070983887	1.15134620666504	82.6291885375977	372.051940917969	4.96922302246094	4.96922302246094	276.773834228516	0	13.8883275985718	30	31.8907680511475	38.2288627624512	0	10.3038578033447	356.106536865234	25.1752700805664	128	71.92431640625	884.105407714844
2	1	217614.88172486	3191827.08922347	2	19.3728504180908	17.5526676177979	62.672534942627	319.385284423828	35.4887390136719	7.48182916641235	28.006908416748	17.043966293335	24.698450088501	24.698450088501	15.5899744033813	678.158813476562	125.012725830078	1.23730623722076	81.3966445922852	373.931030273438	6.13128614425659	6.13128614425659	273.11376953125	0	0	28.1952381134033	18.1952381134033	50	0	29.0216770172119	118.362907409668	43.289665222168	2	151.703857421875	746.857421875
3	1	217199.051387363	3193409.2344374	3	21.7865390777588	17.7876930236816	64.3508377075195	304.439361572266	37.4998664855957	9.85815048217773	27.641716003418	19.6284828186035	26.9587917327881	26.9587917327881	18.2328872680664	460.138336181641	93.528938293457	0.771689891815186	86.4588394165039	272.135009765625	4.06749391555786	4.06749391555786	175.677810668945	0	0	37.7885093688965	23.3172378540039	36.6827621459961	0	19.544189453125	319.021545410156	43.8621444702148	32	146.936889648438	389.013092041016
4	1	216911.947835232	3193811.60890046	4	22.4974193572998	17.651050567627	64.5320739746094	300.160522460938	38.0226173400879	10.6702938079834	27.3523254394531	20.4037380218506	27.6043701171875	27.6043701171875	19.0036506652832	415.979736328125	86.1646957397461	0.667988479137421	88.037467956543	250.773818969727	3.52161598205566	3.52161598205566	157.069183349609	89.2274398803711	0	4.30902338027954	2.15451169013977	4.30902338027954	0	30.9374923706055	85.7484359741211	44.3927345275879	1	143.31916809082	263.46923828125
5	1	219501.947873253	3192795.47799867	5	21.7138423919678	18.0024509429932	64.2032241821289	305.045806884766	37.7074966430664	9.66769981384277	28.039794921875	19.5249710083008	26.80322265625	26.80322265625	18.1153049468994	522.516662597656	98.9058532714844	1.45893037319183	80.2223205566406	285.405822753906	6.55915069580078	6.55915069580078	205.254653930664	0	18.6642742156982	30.473295211792	31.4191150665283	20.6397552490234	0	36.610034942627	118.700637817383	62.0238800048828	1	157.093048095703	253.374145507812
6	1	214882.229995333	3190110.53248531	6	17.2111797332764	15.548378944397	60.6134490966797	315.992584228516	32.2249717712402	6.57327318191528	25.6516971588135	14.9503679275513	22.490894317627	22.490894317627	13.4531021118164	703.778442382812	137.249984741211	1.33087825775146	84.5165939331055	396.209075927734	4.65068960189819	4.65068960189819	293.470153808594	0	0	36.8965530395508	20	43.1034469604492	0	9.82368850708008	282.601806640625	13.3235549926758	16	40.3850708007812	947.497924804688
7	1	216222.530908254	3190855.17355957	7	18.0142841339111	16.0084896087646	60.7498626708984	316.792602539062	33.3819961547852	7.03051996231079	26.3514747619629	15.7493143081665	23.2558250427246	23.2558250427246	14.2403078079224	668.490905761719	127.218070983887	1.15134620666504	82.6291885375977	372.051940917969	4.96922302246094	4.96922302246094	276.773834228516	0	13.8883275985718	30	31.8907680511475	38.2288627624512	0	10.3038578033447	356.106536865234	25.1752700805664	128	71.92431640625	884.105407714844
8	1	217917.84319029	3192450.01605752	8	20.5845050811768	18.0486526489258	63.7648162841797	315.201507568359	36.7481460571289	8.44314193725586	28.305004119873	18.2806129455566	25.8826541900635	25.8826541900635	16.8700752258301	585.720947265625	111.58960723877	1.11870765686035	82.2329864501953	327.40771484375	5.62139749526978	5.62139749526978	291.795623779297	0	0	36.0822982788086	22.213939666748	52.8315544128418	0	17.0403003692627	87.5786285400391	27.4241676330566	2	120.644378662109	559.507019042969
9	1	226128.636483515	3190303.66304259	9	17.7412719726562	12.8040552139282	62.1121520996094	246.493133544922	29.0493755340576	8.43497085571289	20.6144046783447	16.3405323028564	21.5769062042236	21.5769062042236	14.6786918640137	990.441772460938	157.158340454102	7.24010944366455	67.2343215942383	470.131561279297	34.7283592224121	34.7283592224121	389.092193603516	0	57.697639465332	6.54570484161377	0	0	0	0.42337754368782	142.677795410156	0.577316284179688	2	3.8131103515625	716.691162109375
10	1	224604.894456798	3191290.7037047	10	18.9566783905029	12.8868856430054	63.0111122131348	247.34912109375	30.2270565032959	9.77529048919678	20.4517650604248	17.674295425415	22.8251800537109	22.8251800537109	15.9236650466919	799.492858886719	127.499671936035	5.91370344161987	67.9919967651367	380.591583251953	25.4211902618408	25.4211902618408	315.182830810547	0	0	31.2118797302246	18.7881202697754	46.3643608093262	0	11.3898992538452	351.716827392578	39.2984886169434	64	94.7074584960938	484.067962646484
11	1	219751.739732016	3189539.89903803	11	17.4411239624023	17.4991550445557	61.9367942810059	333.383605957031	33.8798789978027	5.62662124633789	28.2532577514648	14.83327293396	22.9531173706055	22.9531173706055	13.4777250289917	888.499267578125	161.799652099609	2.51649284362793	77.5663223266602	467.319000244141	10.0723867416382	10.0723867416382	445.88330078125	0	0	38.2977828979492	21.4146156311035	44.5314483642578	0	21.7333183288574	277.052734375	30.3610992431641	16	100.160827636719	994.461181640625
12	1	213494.72428649	3187255.67520821	12	15.271710395813	16.8294982910156	61.2655143737793	342.77197265625	31.6042518615723	4.13447952270508	27.4697723388672	11.2383651733398	21.0808849334717	21.0808849334717	11.2383651733398	671.198303222656	139.028167724609	1.51640427112579	89.2838287353516	403.977111816406	4.61236715316772	4.61236715316772	403.977111816406	0	0	21.5545635223389	16.3109130859375	61.485294342041	0	12.9494752883911	6.37248849868774	23.1891021728516	128	67.17724609375	1213.03747558594
13	1	211992.583553073	3186465.04912821	13	15.2485036849976	17.3340587615967	61.1266098022461	350.148315429688	32.1567077636719	3.79907894134521	28.357629776001	11.0709543228149	21.0741176605225	21.0741176605225	11.0709543228149	637.895935058594	131.277221679688	1.32604610919952	88.1219100952148	374.802307128906	4.23391389846802	4.23391389846802	374.802307128906	0	0	15.2607002258301	15.0521402359009	69.3221817016602	0	6.30884695053101	218.313201904297	29.0289306640625	8	73.505859375	1186.046875
14	1	226530.126898962	3187069.37421935	14	17.7625732421875	13.3533506393433	62.200756072998	270.859710693359	29.7511310577393	8.28304004669189	21.4680919647217	15.7750625610352	20.674108505249	21.938304901123	14.3457946777344	1265.69873046875	227.597061157227	7.66896104812622	74.0764770507812	676.071411132812	32.0746841430664	33.6321868896484	516.706115722656	0	0	30	20	50	0	7.40095996856689	359.772644042969	20.2744522094727	32	81.08447265625	990.962219238281
15	1	228529.796889408	3188649.61979433	15	19.693431854248	11.2715463638306	61.6127662658691	233.512191772461	29.3889503479004	11.0947780609131	18.2941722869873	18.4043045043945	21.7150077819824	23.3534412384033	16.8111305236816	682.230041503906	118.782386779785	5.18453454971313	70.6546096801758	333.622619628906	21.8460674285889	55.115650177002	273.150115966797	0	31.0277137756348	21.2847671508789	19.1531276702881	24.040922164917	0	32.7187576293945	356.230438232422	49.2040328979492	64	151.349151611328	254.537124633789
16	1	226934.4656629	3188529.88678067	16	17.6755313873291	11.8027143478394	61.4451751708984	247.226989746094	28.2119178771973	9.00338840484619	19.2085285186768	15.8740901947021	20.1178283691406	21.3666877746582	14.5070123672485	1132.21472167969	197.592727661133	7.56133890151978	69.9051055908203	565.679870605469	35.7723426818848	36.2888145446777	455.545349121094	0	0	30	20	50	0	20.5197238922119	163.288803100586	37.900260925293	4	98.539794921875	719.766662597656
17	1	229028.368674314	3185635.06662229	17	19.7765941619873	11.9497184753418	62.8200149536133	241.889511108398	29.9620532989502	10.9398927688599	19.0221614837646	18.2832565307617	23.2866344451904	23.3760738372803	16.7428817749023	727.644104003906	136.569488525391	5.97564935684204	73.2664260864258	374.534088134766	19.9043083190918	62.9966087341309	293.630310058594	0	0	30	20	50	0	18.4863815307617	32.1856994628906	47.2660980224609	1	124.098999023438	424.762084960938
18	1	226537.374612737	3187903.66199905	18	19.8557243347168	12.3659248352051	62.0335960388184	254.440032958984	30.9430541992188	11.0088443756104	19.9342098236084	17.9242172241211	22.478759765625	23.7074851989746	16.623067855835	724.592163085938	128.149108886719	4.55205631256104	71.4523162841797	372.145050048828	20.7698726654053	21.584342956543	293.284851074219	0	0	30	20	50	0	8.59184455871582	13.4212083816528	48.3237342834473	0	91.6203308105469	472.372955322266
19	1	225868.947234274	3187222.51256538	19	19.7451610565186	14.1098918914795	62.7940368652344	276.867218017578	32.3861389160156	9.91604709625244	22.4700908660889	17.7119903564453	22.7899570465088	24.0996150970459	16.305908203125	916.907653808594	164.999130249023	5.22542333602905	74.4341583251953	492.8759765625	21.8171806335449	23.7189655303955	375.256042480469	0	0	30	20	50	0	20.7112045288086	56.1454925537109	29.681510925293	128	103.88525390625	691.082641601562
20	1	229515.295231051	3188856.97767218	20	19.7910652160645	10.9106884002686	61.4950561523438	229.060729980469	28.9915390014648	11.2491550445557	17.7423820495605	18.7406196594238	22.9699726104736	23.495059967041	17.0375194549561	565.521728515625	93.5308837890625	4.6806960105896	72.4555892944336	277.619079589844	17.9363346099854	40.5691757202148	226.510009765625	15.2032127380371	32.7230834960938	16.4588375091553	11.161940574646	5.55555105209351	10.3723649978638	13.4285287857056	140.277770996094	33.4316558837891	1	101.386405944824	130.229553222656
21	1	226036.415573339	3187560.97314481	21	19.5302619934082	13.5056295394897	62.5653495788574	269.560638427734	31.6433792114258	10.0569400787354	21.5864391326904	17.512752532959	22.4490203857422	23.7171573638916	16.148530960083	911.318054199219	161.62190246582	5.37925910949707	73.151741027832	480.616851806641	23.2611522674561	25.0555191040039	371.424072265625	0	0	30	20	50	0	37.3487014770508	86.1721725463867	58.345817565918	1	182.597412109375	670.829345703125
22	1	225875.597941167	3187214.48006394	22	19.9208202362061	13.9906692504883	62.7746658325195	275.035980224609	32.4475440979004	10.1604309082031	22.2871131896973	17.9004974365234	22.9264297485352	24.2318286895752	16.4992599487305	872.158142089844	156.318969726562	5.02241086959839	74.2969207763672	467.869506835938	21.0261535644531	22.76780128479	356.834442138672	0	0	30	20	50	0	20.4171600341797	43.0170021057129	28.1537857055664	128	92.1658935546875	669.552856445312
23	1	229088.892318942	3184932.31926335	23	19.6564540863037	11.9985723495483	62.950122833252	242.48762512207	29.8851375579834	10.8246841430664	19.060453414917	18.1591911315918	23.1951179504395	23.2363681793213	16.6208076477051	727.085754394531	139.356903076172	6.07657098770142	73.8925094604492	377.188690185547	19.2708511352539	64.5538101196289	293.508941650391	0	0	30	20	50	0	6.47842645645142	65.520378112793	48.6379165649414	128	114.943298339844	452.688171386719
24	1	229054.37277491	3184864.46601058	24	19.6449012756348	12.0407838821411	62.9488563537598	243.335494995117	29.9316253662109	10.8037366867065	19.1278896331787	18.1322422027588	23.2088317871094	23.2258167266846	16.6003971099854	721.202209472656	138.225433349609	5.92804098129272	74.2063598632812	376.317962646484	18.7469749450684	61.7857933044434	291.562530517578	0	0	30	20	50	0	13.0342397689819	2.95145654678345	48.5666389465332	128	124.563293457031	468.188873291016
25	1	226097.952061098	3188040.1433716	25	19.0168972015381	12.7762870788574	62.1057777404785	260.910461425781	30.5095443725586	9.93778514862061	20.5717582702637	17.0377025604248	21.7916679382324	23.0202960968018	15.7106313705444	947.011474609375	165.356887817383	5.76969528198242	71.4834823608398	486.912506103516	26.291482925415	27.8617496490479	383.690185546875	0	0	30	20	50	0	44.0074806213379	158.650375366211	75.6997375488281	4	248.159118652344	649.90087890625
26	1	229714.679847705	3188029.65081174	26	19.3820171356201	10.8686141967773	61.5249557495117	230.315933227539	28.5470733642578	10.8816976547241	17.665376663208	18.2507457733154	22.5680255889893	23.0594615936279	16.581844329834	588.378784179688	102.15837097168	5.32180452346802	71.6916809082031	289.164428710938	18.3365097045898	45.7732734680176	232.981750488281	0	65.7626190185547	12.9390182495117	8.32990837097168	5.55327224731445	4.67167901992798	12.7016038894653	67.5189056396484	18.1904048919678	128	63.2360534667969	222.775634765625
27	1	225902.006538866	3187190.67380891	27	19.9208202362061	13.9906692504883	62.7746658325195	275.035980224609	32.4475440979004	10.1604309082031	22.2871131896973	17.9004974365234	22.9264297485352	24.2318286895752	16.4992599487305	872.158142089844	156.318969726562	5.02241086959839	74.2969207763672	467.869506835938	21.0261535644531	22.76780128479	356.834442138672	0	0	30	20	50	0	20.4171600341797	43.0170021057129	28.1537857055664	128	92.1658935546875	669.552856445312
28	1	225669.253267987	3186852.3150076	28	19.1294803619385	14.5641288757324	62.5649452209473	284.563171386719	32.2978744506836	9.0193920135498	23.2784843444824	17.0693359375	22.320161819458	23.659688949585	15.6237745285034	1056.26525878906	197.480209350586	5.70825576782227	76.1542510986328	582.002075195312	23.0565643310547	24.9520244598389	434.250091552734	0	0	30	20	50	0	46.4368019104004	17.4975357055664	86.8134994506836	64	254.219848632812	852.792541503906
29	1	226445.02490804	3187965.40330947	29	19.7476139068604	12.4849424362183	62.0769729614258	256.18359375	30.9498500823975	10.8378534317017	20.1119976043701	17.8005981445312	22.4113998413086	23.6397018432617	16.4957065582275	758.123840332031	133.81217956543	4.72084522247314	71.5286178588867	389.936126708984	21.5036525726318	22.4659938812256	307.020141601562	0	0	30	20	50	0	21.555721282959	103.989120483398	49.3391914367676	1	147.637481689453	498.1826171875
30	1	229538.042899485	3185090.00482047	30	19.5020294189453	11.8237276077271	62.9018516540527	239.639785766602	29.5126953125	10.7155952453613	18.7971000671387	18.0636081695557	22.9577884674072	23.0740909576416	16.4983825683594	744.509521484375	142.522872924805	6.6258282661438	72.9055557250977	379.292572021484	20.987455368042	67.6014785766602	298.25537109375	0	9.39197540283203	30.4572219848633	26.6786193847656	37.7433090209961	0	29.2096748352051	333.62890625	44.4246559143066	64	123.475982666016	445.285919189453
31	1	229512.856565895	3187348.21406595	31	19.9854640960693	11.1207580566406	61.9394683837891	232.279235839844	29.3931446075439	11.4389142990112	17.954231262207	18.7353420257568	23.2328853607178	23.6257648468018	17.1262817382812	625.043701171875	112.866394042969	5.58082437515259	71.4157562255859	308.654968261719	19.1322574615479	51.5638542175293	247.419342041016	0	29.423059463501	26.4663524627686	30.3901786804199	14.6866512298584	0	8.95446109771729	84.0552368164062	20.6959209442139	128	89.6885833740234	212.933044433594
32	1	226538.356432286	3187903.86070391	32	19.8557243347168	12.3659248352051	62.0335960388184	254.440032958984	30.9430541992188	11.0088443756104	19.9342098236084	17.9242172241211	22.478759765625	23.7074851989746	16.623067855835	724.592163085938	128.149108886719	4.55205631256104	71.4523162841797	372.145050048828	20.7698726654053	21.584342956543	293.284851074219	0	0	30	20	50	0	8.59184455871582	13.4212083816528	48.3237342834473	0	91.6203308105469	472.372955322266
33	1	229492.093635988	3185265.65926565	33	19.8940620422363	11.8113126754761	62.9509162902832	238.887664794922	29.8822288513184	11.1194934844971	18.7627353668213	18.4675197601318	23.3325977325439	23.4668960571289	16.9043674468994	705.713928222656	134.617492675781	6.27743721008301	72.8023681640625	359.071807861328	19.9875736236572	63.802547454834	282.675323486328	0	6.19518136978149	31.1800594329834	24.39768409729	41.4738349914551	0	18.2205543518066	349.307189941406	33.0778656005859	128	116.226531982422	375.859100341797
34	1	227704.584178746	3188637.56938638	34	19.5724639892578	11.5738735198975	61.7467346191406	238.018478393555	29.6857204437256	10.9416160583496	18.7441062927246	18.0471820831299	21.6764240264893	23.1826610565186	16.5737228393555	769.708618164062	135.155197143555	5.49237203598022	69.912353515625	379.368103027344	24.9271259307861	66.9497833251953	309.215881347656	0	0	30	19.3597145080566	44.5575675964355	0	18.4373207092285	340.139923095703	43.4185829162598	128	153.428009033203	333.133178710938
35	1	225887.119081432	3187313.37186511	35	19.9428520202637	13.8812446594238	62.7488174438477	273.583374023438	32.3748474121094	10.2529439926147	22.1219062805176	17.9226303100586	22.9262733459473	24.2232456207275	16.5335712432861	856.588195800781	152.568862915039	4.95925617218018	73.9523696899414	457.184356689453	20.9575271606445	22.7046070098877	350.062316894531	0	0	30	20	50	0	11.2242498397827	98.3287811279297	26.1380996704102	1	78.4235229492188	646.533813476562
36	1	228866.975391054	3185943.08258844	36	18.8027458190918	11.9655494689941	62.5314979553223	244.231216430664	29.0651416778564	9.92990303039551	19.1352386474609	17.2645053863525	22.3582859039307	22.4200630187988	15.7268495559692	870.863952636719	162.052185058594	6.9330530166626	73.2264099121094	448.775939941406	23.8450145721436	74.2195892333984	351.678436279297	0	0	30	20	50	0	14.8187761306763	112.212455749512	22.3954620361328	4	67.0964965820312	591.277282714844
37	1	227691.890440025	3188650.40130337	37	19.5724639892578	11.5738735198975	61.7467346191406	238.018478393555	29.6857204437256	10.9416160583496	18.7441062927246	18.0471820831299	21.6764240264893	23.1826610565186	16.5737228393555	769.708618164062	135.155197143555	5.49237203598022	69.912353515625	379.368103027344	24.9271259307861	66.9497833251953	309.215881347656	0	0	30	19.3597145080566	44.5575675964355	0	18.4373207092285	340.139923095703	43.4185829162598	128	153.428009033203	333.133178710938
38	1	227844.208628124	3188779.26534767	38	19.6179599761963	11.5587615966797	61.7581748962402	237.014999389648	29.6855049133301	10.9693441390991	18.7161598205566	18.1445560455322	21.6749839782715	23.2390060424805	16.6425380706787	757.711242675781	132.4794921875	5.45192575454712	69.8718795776367	372.119781494141	24.6397190093994	65.10888671875	304.281127929688	0	4.60355949401855	30	22.7181949615479	35.7007331848145	0	14.6662588119507	18.1718444824219	26.0737571716309	128	83.8047485351562	313.753967285156
39	1	223953.645597797	3189934.17762837	39	18.5718688964844	12.9672374725342	61.6949806213379	262.259582519531	30.4887046813965	9.47036075592041	21.0183448791504	16.8983612060547	22.7219924926758	22.7219924926758	15.3417625427246	884.975952148438	152.353179931641	5.32446622848511	69.4840850830078	436.044586181641	23.6070785522461	23.6070785522461	339.256774902344	0	0	30	20	50	0	39.2371597290039	314.205657958984	73.5273284912109	32	228.850769042969	688.614562988281
40	1	226453.159875218	3187796.50050075	40	19.6988983154297	12.5837602615356	62.1206474304199	257.684814453125	30.9895477294922	10.7325820922852	20.256965637207	17.7410659790039	22.389368057251	23.6200523376465	16.4306869506836	781.173522949219	138.365203857422	4.8435845375061	71.8135452270508	403.595886230469	21.8531112670898	22.8822841644287	316.655731201172	0	0	30	20	50	0	39.7005767822266	22.528995513916	64.4289703369141	128	229.928558349609	534.4404296875
41	1	228916.47124964	3184613.34759387	41	18.5654220581055	12.071590423584	62.7547454833984	245.816833496094	28.9295825958252	9.69343662261963	19.2361469268799	17.0155811309814	22.1871013641357	22.1871013641357	15.4805088043213	892	171.151123046875	7.19711875915527	74.6481857299805	469.103973388672	22.5475673675537	22.5475673675537	361.002471923828	0	0	30	20	50	0	38.1007766723633	17.8026237487793	60.616340637207	64	202.126037597656	653.393798828125
42	1	225875.131587042	3187223.6975685	42	19.9208202362061	13.9906692504883	62.7746658325195	275.035980224609	32.4475440979004	10.1604309082031	22.2871131896973	17.9004974365234	22.9264297485352	24.2318286895752	16.4992599487305	872.158142089844	156.318969726562	5.02241086959839	74.2969207763672	467.869506835938	21.0261535644531	22.76780128479	356.834442138672	0	0	30	20	50	0	20.4171600341797	43.0170021057129	28.1537857055664	128	92.1658935546875	669.552856445312
43	1	226681.975357016	3180634.97633342	43	13.9173307418823	11.2755556106567	60.1867713928223	259.905487060547	24.4058513641357	5.67157649993896	18.7342739105225	12.2305641174316	17.9547462463379	17.9547462463379	10.7103776931763	1187.12023925781	268.648254394531	4.7956805229187	87.7869262695312	735.272888183594	15.7930660247803	15.7930660247803	470.568054199219	0	0	30	20	50	0	20.5753765106201	165.002182006836	29.434326171875	4	92.025146484375	1318.85241699219
44	1	229029.052954824	3184889.34763371	44	19.4796962738037	12.040301322937	62.91650390625	243.509490966797	29.7649879455566	10.6280241012573	19.136962890625	17.9640560150146	23.0433044433594	23.0643329620361	16.4294910430908	753.289611816406	143.997406005859	6.1942925453186	74.0858764648438	392.401123046875	19.7164993286133	66.2688827514648	304.532958984375	0	0	30	20	50	0	23.5926513671875	140.431442260742	32.6150779724121	1	139.184814453125	500.479553222656
45	1	223473.153644493	3185669.06147253	45	15.2104120254517	14.2124719619751	61.2298393249512	301.624053955078	28.7908782958984	5.57920455932617	23.2116737365723	12.8368692398071	20.3558044433594	20.3558044433594	11.6696662902832	1078.92395019531	237.762084960938	2.59901332855225	84.9425506591797	655.563293457031	10.7869663238525	10.7869663238525	413.133850097656	0	0	15	15	70	0	17.6603755950928	121.644561767578	30.1759948730469	1	85.1644287109375	1371.65563964844
46	1	228274.410529235	3184508.33197669	46	18.8923206329346	12.2974843978882	62.7211036682129	250.076248168945	29.5652656555176	9.95864486694336	19.6066188812256	17.2693519592285	22.6373538970947	22.6373538970947	15.7681484222412	823.902893066406	154.126586914062	6.00494050979614	76.0968017578125	445.730041503906	19.0200366973877	19.0200366973877	335.107788085938	0	0	30	20	50	0	18.831880569458	53.9021301269531	28.7537307739258	1	94.86962890625	647.603820800781
47	1	228684.267796589	3184668.79196966	47	18.9023475646973	12.1514854431152	62.794548034668	246.842422485352	29.3640022277832	10.0128297805786	19.3511734008789	17.3322639465332	22.5564098358154	22.5564098358154	15.8108377456665	833.376586914062	158.658447265625	6.51079511642456	75.0600891113281	442.09619140625	20.5159912109375	20.5159912109375	337.965087890625	0	0	30	20	50	0	37.7121047973633	323.996612548828	58.1416931152344	64	178.832153320312	610.436401367188
48	1	225174.609901022	3186597.8013458	48	19.2003517150879	14.6746511459351	62.3476028442383	287.988037109375	32.6033744812012	9.06653690338135	23.5368404388428	17.0984916687012	22.4906711578369	23.8438320159912	15.6832370758057	984.072937011719	189.937088012695	4.88830280303955	77.476203918457	552.05908203125	19.7589321136475	21.1451320648193	403.999389648438	0	0	27.3596954345703	17.3596954345703	50	0	4.04291915893555	345.475524902344	48.9351272583008	64	96.0030517578125	823.037902832031
49	1	225272.734608703	3185375.33753478	49	14.849404335022	13.5721874237061	60.9886169433594	288.898376464844	27.5780696868896	5.32442712783813	22.2536430358887	12.732195854187	19.519495010376	19.519495010376	11.3020553588867	1466.22937011719	304.179229736328	5.88403081893921	81.5869979858398	859.7197265625	23.0876388549805	23.0876388549805	608.110412597656	0	0	21.1910209655762	15.8777551651001	59.3734703063965	0	17.7725467681885	106.569709777832	27.9806060791016	2	98.872314453125	1491.751953125
50	1	231232.975083744	3180597.06850306	50	18.816520690918	10.5173807144165	61.6567611694336	230.794525146484	27.8228225708008	10.7648725509644	17.0579490661621	16.6767406463623	21.1571464538574	22.1525497436523	15.9117498397827	570.615356445312	109.48331451416	1.75420331954956	79.2871246337891	307.455200195312	10.8090686798096	45.1308479309082	248.964340209961	0	21.4576301574707	22.8395557403564	21.7264537811279	27.9158573150635	0	12.0436363220215	142.594955444336	24.8703308105469	2	71.0397644042969	397.631622314453
51	1	230124.145315771	3184403.88327794	51	19.4723339080811	11.6423292160034	62.9343757629395	236.995254516602	29.2785968780518	10.7794370651245	18.4991588592529	20.1431083679199	22.870288848877	23.0009899139404	16.5022640228271	712.406372070312	138.501235961914	6.80077838897705	72.447883605957	361.77099609375	20.8880176544189	68.2621078491211	281.765258789062	0	22.129243850708	27.6508750915527	30.7869873046875	29.408576965332	0	15.2465076446533	119.765678405762	23.774772644043	2	91.2063293457031	432.892059326172
52	1	231189.949688153	3180584.08707473	52	18.8208255767822	10.4954299926758	61.6152687072754	230.68244934082	27.811990737915	10.7781753540039	17.0338153839111	17.6467933654785	20.8800849914551	22.154052734375	15.9174356460571	570.308715820312	110.137977600098	1.7661896944046	79.350212097168	307.615814208984	10.7336988449097	45.1576881408691	248.458267211914	0	18.3186779022217	25.1975631713867	27.1165466308594	26.9669170379639	0	18.4063396453857	37.1310691833496	27.9330177307129	1	88.5564575195312	404.803344726562
53	1	215532.082224207	3177761.23487296	53	18.0247344970703	17.376745223999	63.9137725830078	306.973388671875	33.6181678771973	6.43048620223999	27.1876811981201	15.5595932006836	21.4753170013428	23.2031440734863	14.4007139205933	424.325897216797	87.1328201293945	0.329205811023712	84.2467727661133	232.564590454102	1.62503707408905	1.77079796791077	219.326110839844	0	0	39.1353378295898	36.2116966247559	12.1103229522705	0	16.8117179870605	157.987106323242	24.8560943603516	2	88.6851806640625	629.954833984375
54	1	223095.153346509	3170462.79735451	54	14.9639453887939	14.7361316680908	61.0365295410156	305.194305419922	28.8938732147217	4.75079154968262	24.1430835723877	12.7171726226807	18.6163387298584	19.8285903930664	11.128173828125	844.584289550781	167.554489135742	1.19448411464691	84.1693496704102	479.518371582031	7.47155666351318	8.40091800689697	389.245666503906	0	0	15	15	70	0	26.2511558532715	317.739562988281	39.2644958496094	64	140.370971679688	1146.10693359375
55	1	229663.834296767	3175734.57548179	55	21.182035446167	12.2904148101807	65.3840179443359	226.63134765625	30.9257431030273	12.1285352706909	18.7972068786621	19.916446685791	24.5255241394043	24.5255241394043	18.380443572998	512.619079589844	121.438255310059	1.72378039360046	86.4394683837891	324.042572021484	6.376296043396	6.376296043396	203.228591918945	90.7236404418945	0	0	0	0	0	7.43572092056274	132.559646606445	9.55496311187744	4	39.2513008117676	4.74860954284668
56	1	220603.860073919	3178485.28865787	56	15.4074068069458	15.6375637054443	61.692512512207	317.043884277344	30.28830909729	4.94089126586914	25.3474178314209	12.878737449646	20.6539421081543	20.6539421081543	11.7055721282959	569.3193359375	128.955932617188	0.386888355016708	95.7867889404297	357.087036132812	1.23472166061401	1.23472166061401	301.393798828125	0	0	15	15	70	0	33.8547096252441	21.0410461425781	55.7466506958008	64	185.468688964844	970.117553710938
57	1	220921.312227127	3177819.89215266	57	13.5371313095093	14.5698585510254	60.442325592041	311.894470214844	27.7572975158691	3.652104139328	24.1051921844482	11.118335723877	18.6584930419922	18.6584930419922	9.87366580963135	646.290832519531	142.138610839844	0.475358754396439	95.287956237793	401.883666992188	1.50024282932281	1.50024282932281	330.686340332031	0	0	15	15	70	0	4.74119472503662	33.722225189209	21.4408721923828	2	72.9547119140625	1294.89099121094
58	1	220106.978800976	3179475.36439192	58	17.1303653717041	17.4688987731934	62.9218101501465	330.074859619141	33.3862266540527	5.62341737747192	27.7628078460693	14.3639841079712	22.65749168396	22.65749168396	13.257529258728	590.286437988281	134.712249755859	0.49068546295166	93.8333129882812	361.409545898438	1.59125685691833	1.59125685691833	326.461456298828	0	0	15	15	70	0	11.1121997833252	239.751190185547	43.0426940917969	8	106.537292480469	672.055725097656
59	1	222680.589671105	3179786.47326472	59	9.46479606628418	11.4372386932373	57.0831756591797	291.580841064453	21.3789291381836	1.34287738800049	20.0360507965088	7.33292245864868	14.2520694732666	14.2520694732666	5.97650527954102	993.229370117188	238.368774414062	0.500087141990662	96.5685424804688	639.643005371094	2.48338723182678	2.48338723182678	488.961700439453	18.6910400390625	0	12.1963443756104	12.1963443756104	56.9162712097168	0	29.1597747802734	211.839965820312	42.7243804931641	8	157.920532226562	1984.67248535156
60	1	228226.558843862	3176837.2403273	60	19.9084415435791	13.8629608154297	65.6773223876953	246.564102172852	31.2997436523438	10.1920518875122	21.1076908111572	18.4380226135254	23.5994567871094	23.5994567871094	16.9777412414551	639.398010253906	158.624710083008	2.18132185935974	88.1665344238281	414.763763427734	7.29918241500854	7.29918241500854	253.258285522461	60.3575553894043	34.6772804260254	4.44954013824463	0	0	0	9.2902660369873	107.678840637207	13.1924934387207	2	48.1986694335938	300.363983154297
61	1	226742.529492671	3169114.98725716	61	17.7360992431641	13.3682832717896	62.7924575805664	258.748779296875	29.500524520874	8.21088123321533	21.289644241333	16.0433521270752	20.4039096832275	21.7926082611084	14.4757213592529	916.602111816406	223.75114440918	2.57527804374695	90.1591949462891	607.018432617188	11.8854131698608	12.5815277099609	392.082153320312	0	0	30	20	50	0	14.3827285766602	64.6729202270508	20.1947860717773	128	67.8583984375	715.891479492188
62	1	385681.761262723	3160540.7380783	62	16.9577140808105	8.99428844451904	58.7565994262695	222.443328857422	24.5513801574707	9.24367713928223	15.3077030181885	15.7445650100708	19.7698860168457	20.3073902130127	13.9393892288208	383.91748046875	78.7953948974609	3.89650678634644	72.3734512329102	210.748962402344	13.5601062774658	22.890474319458	142.767318725586	0	0	32.9789161682129	17.0210819244385	41.0632476806641	0	16.8652896881104	39.446662902832	24.1693649291992	128	99.371337890625	777.89208984375
63	1	386913.480058887	3160279.58120907	63	18.0639190673828	9.2510347366333	59.6270370483398	221.439926147461	25.7730617523193	10.258243560791	15.514817237854	16.7837600708008	20.873233795166	21.3857669830322	15.0592069625854	461.918060302734	87.8785247802734	4.69671440124512	70.0946197509766	247.005142211914	16.8444271087646	29.748384475708	170.563537597656	0	7.14382457733154	34.2029647827148	28.6225643157959	28.38942527771	0	20.6177768707275	125.86669921875	28.7473297119141	1	103.065490722656	549.137878417969
64	1	376356.691130735	3156846.23996751	64	16.307674407959	10.9789438247681	59.6620178222656	261.840881347656	25.9966506958008	7.59475135803223	18.4018993377686	14.4795217514038	20.2311172485352	20.2311172485352	12.7857246398926	749.720764160156	156.656478881836	5.82758283615112	75.2475433349609	421.860473632812	19.6338596343994	19.6338596343994	275.200897216797	0	2.37856984138489	31.2230014801025	21.4211196899414	43.7291603088379	0	24.1827602386475	206.419616699219	41.3134460449219	8	143.194580078125	940.340454101562
65	1	373962.870741913	3155927.36999328	65	16.5852241516113	12.2448091506958	59.9584541320801	276.451812744141	27.5259265899658	7.10378074645996	20.4221458435059	14.4705753326416	20.886791229248	20.886791229248	12.8426694869995	621.356567382812	109.221282958984	5.91899299621582	71.180061340332	315.840026855469	19.4720039367676	19.4720039367676	234.484146118164	0	5.33408308029175	36.2114868164062	24.2708759307861	33.062084197998	0	11.8713397979736	265.534362792969	23.3369598388672	32	64.6939086914062	773.421875
66	1	374868.730150769	3156716.62853904	66	15.8340997695923	11.3982839584351	59.5844955444336	267.008758544922	25.9888687133789	6.85925817489624	19.1296100616455	13.8567981719971	19.912914276123	19.912914276123	12.228214263916	689.132019042969	133.712677001953	6.90548849105835	73.009162902832	371.313598632812	22.7422218322754	22.7422218322754	254.381607055664	0	0	29.7824630737305	16.4022102355957	48.6480484008789	0	7.94584560394287	136.40380859375	15.7684020996094	2	67.4414672851562	945.411560058594
67	1	371468.503261947	3157428.45224465	67	17.4991836547852	12.1116380691528	61.8216857910156	257.342651367188	27.873987197876	8.2827205657959	19.5912666320801	15.2831974029541	21.6263389587402	21.6263389587402	14.1625051498413	600.037109375	106.166137695312	5.10665798187256	64.9145202636719	297.302307128906	21.5235157012939	21.5235157012939	193.066665649414	0	0	30	20	50	0	21.7597808837891	346.020874023438	31.789665222168	64	96.0020751953125	747.650024414062
68	1	371726.706031801	3158748.95587243	68	20.1819763183594	12.2728576660156	63.9032859802246	245.505111694336	30.1788787841797	10.9735050201416	19.2053718566895	17.8031711578369	24.1196765899658	24.1196765899658	17.062686920166	468.993957519531	84.8390426635742	4.077805519104	66.9825286865234	236.036392211914	16.1189785003662	16.1189785003662	151.820266723633	0	0	39.1443176269531	21.2835216522217	38.7164764404297	0	16.1519870758057	27.3042697906494	24.2565498352051	64	82.5422973632812	356.873199462891
69	1	374330.149027766	3156208.99360782	69	16.6872406005859	11.8914747238159	59.8388404846191	272.113067626953	27.3027572631836	7.43025207519531	19.8725032806396	14.6357278823853	20.8922157287598	20.8922157287598	13.009295463562	596.991882324219	110.052299499512	5.85697841644287	72.0890579223633	312.230224609375	19.1316909790039	19.1316909790039	221.482040405273	0	0	39.9114990234375	20.1324920654297	39.8696060180664	0	10.8042192459106	309.029815673828	23.3644256591797	16	68.8697509765625	779.547424316406
70	1	376339.809224432	3156906.47733836	70	16.2492923736572	10.9676809310913	59.7305603027344	261.252471923828	25.9050884246826	7.54315185546875	18.3619365692139	14.4255838394165	20.1596450805664	20.1596450805664	12.7351026535034	754.151977539062	156.123870849609	5.90446519851685	74.9636383056641	421.363220214844	19.9338245391846	19.9338245391846	280.233734130859	0	2.37856984138489	30.9275741577148	20.9616260528564	42.5910987854004	0	4.69203805923462	57.8240127563477	39.5188140869141	8	75.2297973632812	965.575134277344
71	1	374724.904682336	3156627.74089489	71	15.81067943573	11.487193107605	59.5976448059082	268.249145507812	26.0547065734863	6.78013753890991	19.2745685577393	13.8156986236572	19.9174728393555	19.9174728393555	12.1858263015747	687.780212402344	132.428375244141	6.90630292892456	72.841796875	369.076629638672	22.678503036499	22.678503036499	253.018829345703	0	0	32.1254005432129	17.5421447753906	47.9717140197754	0	7.40394878387451	237.147552490234	12.8005676269531	16	41.347900390625	942.45361328125
72	1	376326.797846632	3156906.83609176	72	16.2492923736572	10.9676809310913	59.7305603027344	261.252471923828	25.9050884246826	7.54315185546875	18.3619365692139	14.4255838394165	20.1596450805664	20.1596450805664	12.7351026535034	754.151977539062	156.123870849609	5.90446519851685	74.9636383056641	421.363220214844	19.9338245391846	19.9338245391846	280.233734130859	0	2.37856984138489	30.9275741577148	20.9616260528564	42.5910987854004	0	4.69203805923462	57.8240127563477	39.5188140869141	8	75.2297973632812	965.575134277344
73	1	373670.369816602	3156938.90302003	73	16.3205146789551	11.8621282577515	60.372501373291	266.843536376953	26.7575664520264	7.10932540893555	19.6482410430908	14.2384977340698	20.4656047821045	20.4656047821045	12.742075920105	645.752258300781	116.847755432129	7.59928226470947	69.017692565918	335.4501953125	25.9541568756104	25.9541568756104	218.182800292969	0	0	30.2242660522461	19.7757339477539	49.3272018432617	0	22.2498054504395	29.6545352935791	31.3664932250977	64	106.170227050781	894.734313964844
74	1	374160.084888045	3156977.96550197	74	16.2552928924561	11.653470993042	60.1145515441895	266.117279052734	26.5428981781006	7.15744924545288	19.3854484558105	14.2235956192017	20.3579978942871	20.3579978942871	12.6758861541748	631.813659667969	117.899917602539	7.28539896011353	70.6566543579102	334.441131591797	24.3755836486816	24.3755836486816	219.446487426758	0	0	29.30397605896	17.7068004608154	47.0659294128418	0	27.1108722686768	333.633117675781	39.7212677001953	64	128.80517578125	885.769348144531
75	1	374207.89367609	3156143.04058151	75	16.5287895202637	11.9987373352051	59.8547592163086	273.689727783203	27.2460651397705	7.19963598251343	20.0464286804199	14.4560852050781	20.766242980957	20.766242980957	12.8262710571289	616.541076660156	112.212921142578	5.97216033935547	71.9043502807617	319.960815429688	19.5145530700684	19.5145530700684	230.142837524414	0	0	39.9747619628906	20.0241794586182	39.9758186340332	0	21.0254077911377	336.914825439453	29.877571105957	64	90.964599609375	802.291259765625
76	1	377954.508079182	3158622.20079096	76	20.2212810516357	10.8033409118652	62.6709098815918	241.240646362305	28.9181690216064	11.6799821853638	17.238187789917	18.7387275695801	23.6400184631348	23.7271480560303	17.0303363800049	469.706817626953	81.7903213500977	4.26519250869751	70.3284759521484	240.556091308594	13.6957120895386	32.1876029968262	177.565826416016	0	19.9274654388428	30.328763961792	34.5068511962891	15.5294141769409	0	10.3184766769409	25.6188716888428	28.7379760742188	128	64.6664733886719	308.106384277344
77	1	377975.371379559	3158050.75633069	77	19.0113716125488	10.6351871490479	61.6501655578613	245.770111083984	27.8006763458252	10.549825668335	17.2508506774902	17.4825687408447	22.5255870819092	22.537389755249	15.7492647171021	533.523559570312	96.3996047973633	4.90396881103516	70.9861145019531	280.693267822266	15.5448312759399	35.0386085510254	191.846343994141	0	17.3268566131592	31.3495922088623	32.9634170532227	18.6864032745361	0	19.6748371124268	329.983551025391	35.178352355957	32	111.017974853516	520.635803222656
78	1	379553.959550904	3157022.63709429	78	18.1549301147461	9.90466499328613	59.3988990783691	248.746810913086	26.7929401397705	10.118109703064	16.6748313903809	16.6801910400391	21.6954345703125	21.7605323791504	14.878080368042	546.086853027344	107.709350585938	4.67181921005249	73.6240844726562	304.777862548828	14.6916570663452	38.4015197753906	185.307907104492	0	0	35.7450752258301	21.471399307251	51.9636764526367	0	20.7327842712402	148.553176879883	27.9124755859375	4	117.092529296875	607.929260253906
79	1	371753.304111499	3154520.82285704	79	16.8159580230713	14.5704011917114	61.2060928344727	298.865478515625	29.5562362670898	5.75077724456787	23.8054580688477	14.4443416595459	21.5716743469238	21.5716743469238	12.7051515579224	618.503234863281	101.333473205566	6.000901222229	68.1853942871094	293.687194824219	20.805908203125	20.805908203125	232.810852050781	0	20	30.1373958587646	34.7939071655273	15.206093788147	0	1.15160357952118	164.569305419922	29.358024597168	4	49.3338623046875	641.375732421875
80	1	379541.855934282	3157730.83424935	80	17.4264125823975	9.80373382568359	59.8255424499512	244.780654907227	25.7682189941406	9.38101863861084	16.3872013092041	16.0104808807373	20.8500595092773	20.9991588592529	14.1860084533691	629.184936523438	115.357246398926	5.98191022872925	71.8244094848633	337.032836914062	18.1834182739258	44.4440612792969	220.625778198242	0	0	31.0722885131836	18.9277114868164	46.7831344604492	0	12.7925615310669	315.145233154297	26.2176284790039	32	72.9052124023438	814.595764160156
81	1	375630.12900368	3151488.46265894	81	18.7191371917725	13.6505403518677	59.5294990539551	308.628082275391	31.2260074615479	8.2953052520752	22.930700302124	16.4100780487061	23.5583820343018	23.5583820343018	14.573655128479	347.428314208984	63.4176559448242	0.78819876909256	80.9472045898438	182.674667358398	3.9083354473114	3.9083354473114	146.780426025391	0	9.97270488739014	47.6266250610352	27.0786647796631	27.9349842071533	0	8.89669513702393	209.409194946289	11.278003692627	8	42.2050476074219	509.113403320312
82	1	371552.159908909	3152837.67409065	82	17.0572738647461	16.3711395263672	61.0848350524902	327.904815673828	31.432165145874	4.631507396698	26.8006591796875	12.5686626434326	22.2788047790527	22.2788047790527	12.44748878479	544.898681640625	95.4882507324219	4.15801000595093	72.6510391235352	278.930053710938	13.1695823669434	13.1695823669434	218.265213012695	93.9662017822266	1.40546905994415	1.73562407493591	2.01247549057007	0.880231380462646	0	0.342315852642059	188.619110107422	0.43756103515625	4	1.36041259765625	551.163635253906
83	1	374319.826911362	3156204.67166894	83	16.6872406005859	11.8914747238159	59.8388404846191	272.113067626953	27.3027572631836	7.43025207519531	19.8725032806396	14.6357278823853	20.8922157287598	20.8922157287598	13.009295463562	596.991882324219	110.052299499512	5.85697841644287	72.0890579223633	312.230224609375	19.1316909790039	19.1316909790039	221.482040405273	0	0	39.9114990234375	20.1324920654297	39.8696060180664	0	10.8042192459106	309.029815673828	23.3644256591797	16	68.8697509765625	779.547424316406
84	1	379780.147946742	3157838.5342453	84	17.394889831543	9.76191520690918	59.6831970214844	243.489562988281	25.7100105285645	9.35379123687744	16.3562183380127	16.0122566223145	20.7747173309326	20.9717693328857	14.1716842651367	634.277160644531	113.812431335449	6.12869930267334	71.5033874511719	335.805511474609	18.5035648345947	45.335578918457	224.51481628418	0	0	31.5995597839355	18.4004402160645	45.2013244628906	0	20.9381427764893	281.247100830078	30.9323196411133	32	105.137084960938	840.57177734375
85	1	372615.591746776	3157394.22157463	85	17.0306358337402	12.0746154785156	61.3371543884277	261.783294677734	27.4453353881836	7.75967931747437	19.6856555938721	14.879563331604	21.1568183898926	21.1568183898926	13.5756397247314	643.340759277344	114.510124206543	7.04353141784668	66.2721328735352	326.912170410156	26.1371574401855	26.1371574401855	207.45458984375	0	0	26.1947555541992	16.2343158721924	57.5716018676758	0	12.6181306838989	55.9371910095215	16.1676712036133	128	67.3735961914062	834.941345214844
86	1	373975.352597307	3155950.50644112	86	16.4783554077148	12.2179546356201	59.9213218688965	276.504272460938	27.3979816436768	7.00800132751465	20.3899803161621	14.36865234375	20.7758159637451	20.7758159637451	12.7333402633667	632.096618652344	112.098731994629	5.94974184036255	71.5536117553711	322.940460205078	19.4905128479004	19.4905128479004	239.197311401367	0	0.0655816048383713	38.4837341308594	20.0569190979004	39.9102897644043	0	10.8154554367065	228.427993774414	24.9415969848633	4	64.2387084960938	793.800659179688
87	1	374798.279606146	3156873.40258141	87	15.8406162261963	11.3591575622559	59.623706817627	266.078826904297	25.9437923431396	6.89238548278809	19.0514068603516	13.869948387146	19.9018573760986	19.9018573760986	12.2495079040527	688.009521484375	133.551467895508	7.00068283081055	72.8865356445312	370.819732666016	23.1290016174316	23.1290016174316	253.789505004883	0	0	28.9195384979248	15.0888080596924	45.4049911499023	0	8.36758899688721	313.525299072266	19.8881149291992	32	74.8541259765625	947.774291992188
88	1	374355.850819575	3156306.12184742	88	16.6261882781982	11.8214797973633	59.8325843811035	271.045104980469	27.1721153259277	7.41452980041504	19.7575836181641	14.5832147598267	20.8108196258545	20.8108196258545	12.9646997451782	598.35888671875	110.701148986816	6.01986026763916	71.9306488037109	313.751190185547	19.711009979248	19.711009979248	220.124221801758	0	0	39.9604148864746	20.0588474273682	39.9453735351562	0	17.4079990386963	199.341674804688	25.1047439575195	8	78.73291015625	794.332580566406
89	1	376268.192168003	3156880.08365332	89	16.5337085723877	10.9872140884399	59.657154083252	261.730041503906	26.2393035888672	7.8220386505127	18.4172649383545	14.701681137085	20.4607734680176	20.4607734680176	13.0143852233887	717.840026855469	149.425338745117	5.62266254425049	75.2088623046875	402.587432861328	18.9346771240234	18.9346771240234	265.77392578125	0	0	30.4002151489258	19.4405193328857	47.4456024169922	0	34.8181991577148	201.526290893555	55.1034851074219	4	170.677856445312	890.345336914062
90	1	376262.802067445	3156870.05670327	90	16.5337085723877	10.9872140884399	59.657154083252	261.730041503906	26.2393035888672	7.8220386505127	18.4172649383545	14.701681137085	20.4607734680176	20.4607734680176	13.0143852233887	717.840026855469	149.425338745117	5.62266254425049	75.2088623046875	402.587432861328	18.9346771240234	18.9346771240234	265.77392578125	0	0	30.4002151489258	19.4405193328857	47.4456024169922	0	34.8181991577148	201.526290893555	55.1034851074219	4	170.677856445312	890.345336914062
91	1	373811.15022318	3157462.96947055	91	17.9005565643311	11.7477712631226	60.954719543457	260.390228271484	28.0825061798096	8.80955410003662	19.2729511260986	15.8773498535156	21.9319839477539	21.9319839477539	14.4327020645142	508.192779541016	95.0791549682617	6.25560092926025	69.6598892211914	270.161499023438	21.4278144836426	21.4278144836426	167.749816894531	0	0	33.7319946289062	18.1635894775391	42.5951843261719	0	13.2404918670654	35.4789772033691	39.5012893676758	64	84.2823486328125	628.133483886719
92	1	376341.145450016	3156866.1281125	92	16.307674407959	10.9789438247681	59.6620178222656	261.840881347656	25.9966506958008	7.59475135803223	18.4018993377686	14.4795217514038	20.2311172485352	20.2311172485352	12.7857246398926	749.720764160156	156.656478881836	5.82758283615112	75.2475433349609	421.860473632812	19.6338596343994	19.6338596343994	275.200897216797	0	2.37856984138489	31.2230014801025	21.4211196899414	43.7291603088379	0	24.1827602386475	206.419616699219	41.3134460449219	8	143.194580078125	940.340454101562
93	1	382075.933941675	3158623.57753083	93	18.2999820709229	9.58460140228271	59.2468605041504	232.770553588867	26.4424629211426	10.2650680541992	16.1773929595947	17.1350765228271	21.3527393341064	21.8587703704834	15.2210750579834	443.644439697266	76.4716796875	3.86494541168213	71.3637619018555	227.439407348633	11.853889465332	31.1061840057373	161.746780395508	0	14.2106561660767	34.7907943725586	27.8138103485107	25.0808620452881	0	8.21460819244385	189.284851074219	14.0748596191406	4	45.7247924804688	650.755676269531
94	1	382113.887983953	3158729.79382336	94	18.2915573120117	9.59581279754639	59.2891616821289	232.227249145508	26.4249038696289	10.240140914917	16.1847610473633	17.1354293823242	21.3263626098633	21.8460025787354	15.218674659729	445.159271240234	76.6217346191406	3.95852518081665	71.528434753418	228.548095703125	12.0217666625977	31.3498420715332	162.585754394531	0	14.2106561660767	35.1055107116699	27.3417358398438	25.5529365539551	0	18.9514236450195	327.490661621094	29.2597808837891	64	108.831726074219	658.478149414062
95	1	382781.068307134	3158916.4658152	95	18.3605613708496	9.40837574005127	58.964225769043	229.987670898438	26.377815246582	10.4217510223389	15.9560642242432	17.2288970947266	21.3361892700195	21.8886585235596	15.3154420852661	399.656433105469	71.2935638427734	3.31947731971741	71.3146362304688	206.492401123047	10.4692878723145	26.5665512084961	144.865814208984	0	0	39.9901695251465	20.0147476196289	39.9852523803711	0	36.3928833007812	1.74347031116486	60.848217010498	32	183.896820068359	610.68701171875
96	1	381442.340083793	3159322.96572513	96	20.7688217163086	9.95230007171631	60.2158546447754	227.949371337891	28.9904766082764	12.4627819061279	16.5276947021484	19.6793041229248	23.6977825164795	24.3037014007568	17.7826442718506	410.054779052734	73.4376831054688	3.44101524353027	72.3375701904297	211.684600830078	12.0379238128662	30.6213970184326	151.779037475586	0	25.6214580535889	30.8628635406494	26.2972621917725	16.7595443725586	0	19.7769241333008	17.6212062835693	28.2706451416016	64	81.9195709228516	291.209289550781
97	1	384712.439953474	3159438.50056427	97	16.7055072784424	8.94237804412842	58.161922454834	227.341033935547	24.4181232452393	9.04315662384033	15.3749666213989	15.5036296844482	19.6371955871582	20.143871307373	13.6546173095703	418.705657958984	81.7493286132812	3.52457809448242	70.8602066040039	221.955978393555	12.4571619033813	24.7787818908691	153.893844604492	0	0	38.2747573852539	21.431266784668	40.3013916015625	0	10.4309272766113	189.078155517578	22.2243957519531	2	67.847412109375	805.177551269531
98	1	380330.027053958	3158420.42224418	98	19.6324939727783	9.88237857818604	60.0466842651367	236.035018920898	27.9293537139893	11.4715337753296	16.457820892334	18.381383895874	22.8217906951904	23.190580368042	16.5300712585449	495.731750488281	86.9949340820312	4.79897594451904	70.88916015625	254.056015014648	14.9928121566772	36.1598930358887	180.194152832031	0	0	33.9561538696289	18.6886978149414	41.5168991088867	0	26.6711845397949	17.8805408477783	39.6891403198242	64	128.775146484375	535.240173339844
99	1	380313.51370714	3158719.77610681	99	20.3351268768311	9.98792362213135	60.3420372009277	233.532638549805	28.6401977539062	12.0880250930786	16.552173614502	19.1205558776855	23.4614276885986	23.8800201416016	17.2718830108643	468.286987304688	82.7988510131836	4.44414377212524	70.8835067749023	238.799926757812	14.3614921569824	34.3805694580078	171.406585693359	0	7.775803565979	33.9038429260254	26.6030082702637	34.0902214050293	0	23.1078510284424	41.5323295593262	33.5644149780273	128	133.346588134766	427.943176269531
100	1	342900.206972523	3140908.37881302	100	18.5127449035645	14.8694734573364	72.9999771118164	205.424224853516	28.7710247039795	8.40188312530518	20.369140625	19.1882438659668	21.4351539611816	21.6144542694092	15.4775695800781	419.281890869141	75.1511764526367	2.94936728477478	70.7155456542969	197.692153930664	9.86902523040771	21.8288345336914	154.461349487305	0	63.0890731811523	14.4851541519165	14.8161525726318	9.87743473052979	0	38.7858924865723	57.6132888793945	65.5845413208008	128	218.068145751953	489.883880615234
101	1	340736.138386452	3140144.74739357	101	17.9388999938965	14.4132232666016	71.8895874023438	210.652160644531	28.1599044799805	8.11079502105713	20.0491104125977	16.2853183746338	20.8664093017578	21.057014465332	15.0231065750122	411.809783935547	74.5096054077148	3.05675458908081	70.9661102294922	192.313400268555	9.30269908905029	22.5597171783447	148.603103637695	0	44.6338768005371	22.9617500305176	21.750617980957	9.32169342041016	0	32.800048828125	44.1518745422363	50.7277374267578	64	188.543029785156	472.477447509766
102	1	343507.659880584	3141787.46219666	102	19.96360206604	14.3148794174194	72.8203735351562	199.307830810547	29.7881011962891	10.1303148269653	19.657787322998	20.7542095184326	22.7111110687256	22.9710369110107	16.993200302124	360.705871582031	66.2708587646484	2.79646348953247	70.9907455444336	174.147613525391	9.23843097686768	18.6421890258789	128.833541870117	69.1046981811523	27.8057689666748	3.08952975273132	0	0	0	11.0235147476196	328.436004638672	21.1796417236328	32	58.7895812988281	128.002960205078
103	1	340721.549936704	3140363.93640811	103	18.6740264892578	14.2822093963623	71.8703536987305	208.623916625977	28.7674121856689	8.89522075653076	19.8721923828125	19.4584655761719	21.5294036865234	21.7551307678223	15.7867364883423	383.333435058594	69.5181503295898	2.83504199981689	71.0883560180664	179.398788452148	8.60301494598389	20.9493808746338	138.676452636719	0	31.3463954925537	26.7581729888916	32.769645690918	14.0441341400146	0	29.938419342041	45.0144577026367	66.258544921875	64	184.921722412109	349.023956298828
104	1	342633.687205626	3141655.78681567	104	20.1351051330566	14.2938709259033	72.9686126708984	199.818756103516	29.9279003143311	10.3388347625732	19.5890655517578	21.002534866333	22.8389225006104	23.1104755401611	17.2204170227051	359.929168701172	65.4900512695312	2.69822835922241	70.7766647338867	171.836273193359	8.7996768951416	18.8065528869629	130.148468017578	55.509693145752	31.2728118896484	5.91044187545776	3.76280188560486	2.5085346698761	0	28.0178260803223	5.61378479003906	45.1292724609375	64	115.986724853516	102.813934326172
105	1	340988.09433307	3140570.80238397	105	17.5468711853027	14.2281789779663	71.9809036254883	208.104568481445	27.5387325286865	7.77213573455811	19.7665977478027	17.9746227264404	20.399938583374	20.6021385192871	14.624285697937	434.852081298828	78.7850799560547	3.18085479736328	71.0694351196289	203.923919677734	9.8708324432373	23.6028347015381	157.589385986328	0	49.0905570983887	21.6884117126465	12.2605504989624	5.25452184677124	0	22.5042915344238	274.544860839844	33.1330184936523	16	103.691192626953	553.841735839844
106	1	341033.945328029	3140445.61665234	106	17.5603809356689	14.2806978225708	72.0068054199219	208.74055480957	27.6131153106689	7.7806921005249	19.8324222564697	15.7627096176147	20.4418067932129	20.6338596343994	14.6342678070068	433.435119628906	78.4344635009766	3.17498254776001	71.0050506591797	203.090698242188	9.88112354278564	23.5599117279053	156.912307739258	0	52.1524810791016	20.8135757446289	12.2605504989624	5.25452184677124	0	28.3047695159912	264.370300292969	41.8374862670898	16	139.929168701172	551.683776855469
107	1	342332.216903697	3141632.8798416	107	19.6170654296875	14.236759185791	72.8940200805664	200.412536621094	29.3704204559326	9.83965682983398	19.5307636260986	20.5076122283936	22.3100547790527	22.5794372558594	16.7077102661133	368.697509765625	67.0690078735352	2.75399136543274	70.8191986083984	175.756805419922	8.89889335632324	19.3815402984619	133.373199462891	19.4949893951416	28.7680320739746	6.32790517807007	6.6735463142395	4.44903087615967	0	41.2327194213867	2.37128877639771	64.5882186889648	64	199.498306274414	194.232696533203
108	1	340969.327647572	3140014.26578756	108	17.8375720977783	14.5181541442871	72.0164794921875	211.375640869141	28.1635799407959	8.00407600402832	20.1595039367676	16.5233211517334	20.820369720459	20.9805374145508	14.9070682525635	408.779327392578	73.7154541015625	3.02940845489502	70.8230285644531	191.632736206055	9.42446613311768	22.3552074432373	147.214920043945	0	42.740421295166	22.8304061889648	29.5287857055664	13.6321964263916	0	31.0874118804932	320.580505371094	50.3258285522461	64	154.543975830078	503.796752929688
109	1	342363.653558663	3141645.86978113	109	19.6170654296875	14.236759185791	72.8940200805664	200.412536621094	29.3704204559326	9.83965682983398	19.5307636260986	20.5076122283936	22.3100547790527	22.5794372558594	16.7077102661133	368.697509765625	67.0690078735352	2.75399136543274	70.8191986083984	175.756805419922	8.89889335632324	19.3815402984619	133.373199462891	19.4949893951416	28.7680320739746	6.32790517807007	6.6735463142395	4.44903087615967	0	41.2327194213867	2.37128877639771	64.5882186889648	64	199.498306274414	194.232696533203
110	1	343325.010738715	3140925.56328904	110	19.727668762207	15.0570240020752	73.1411743164062	205.218399047852	30.1202449798584	9.53400230407715	20.5862426757812	20.3790435791016	22.6680965423584	22.862642288208	16.6835632324219	384.735260009766	69.0497512817383	2.69994163513184	70.691276550293	182.166305541992	9.14620590209961	19.9146213531494	141.087066650391	0	85.8325500488281	10.6945762634277	0.472531616687775	0.315021097660065	0	14.0562953948975	17.6832599639893	19.7817726135254	64	64.3532409667969	278.969543457031
111	1	342458.681625622	3140754.67441995	111	18.0535202026367	14.7299737930298	72.7176361083984	206.708435058594	28.2937774658203	8.03736686706543	20.2564105987549	15.7014989852905	20.9956035614014	21.1565017700195	15.0444393157959	432.489135742188	77.3257293701172	3.04074621200562	70.6718368530273	204.129669189453	10.1520528793335	22.854362487793	159.271209716797	8.62046146392822	72.0227890014648	10.8410873413086	3.21010279655457	2.14006853103638	0	17.528507232666	23.2699546813965	23.3600769042969	64	74.9275512695312	577.830871582031
112	1	340542.244598438	3141050.70829572	112	19.0065650939941	13.9342794418335	71.5911178588867	204.966430664062	28.712121963501	9.24842071533203	19.4637012481689	20.0199203491211	21.6536445617676	21.9638862609863	16.157886505127	386.447509765625	70.8109664916992	2.77704668045044	71.7625045776367	183.308441162109	8.53608798980713	20.9363880157471	140.927459716797	0	49.8262405395508	21.4724655151367	29.4022750854492	12.6094989776611	0	38.2499885559082	91.2645111083984	59.7952575683594	1	173.086334228516	273.86865234375
113	1	342262.869420541	3141459.81062616	113	18.9174556732178	14.2778968811035	72.8555603027344	201.563781738281	28.712251663208	9.11471366882324	19.5975379943848	19.7846755981445	21.6420726776123	21.8918762207031	15.9891090393066	389.703308105469	70.6772689819336	2.86202454566956	70.8143463134766	185.086639404297	9.25426959991455	20.5164756774902	141.497695922852	0	66.2645950317383	13.9559011459351	14.8695650100708	9.91304302215576	0	24.6686401367188	352.44580078125	34.719066619873	64	103.449951171875	338.586608886719
114	1	340832.276826599	3140027.19476071	114	17.8806171417236	14.5011520385742	71.9893646240234	211.375061035156	28.1862010955811	8.04273414611816	20.1434669494629	16.5634365081787	20.8507537841797	21.020149230957	14.9553642272949	408.714416503906	73.7865676879883	3.03385734558105	70.8706512451172	191.33805847168	9.33901309967041	22.3801937103271	147.2333984375	0	37.9222717285156	24.6054916381836	30.4026699066162	13.3906087875366	0	23.0946216583252	2.52842044830322	39.2281379699707	64	114.589447021484	488.250366210938
115	1	340705.84011005	3140826.84730184	115	18.8315906524658	14.0371971130371	71.7669067382812	205.644729614258	28.640510559082	9.08108329772949	19.5594272613525	19.7644729614258	21.5476989746094	21.8241062164307	15.9667844772339	391.517486572266	71.4239196777344	2.88648629188538	71.4574813842773	184.896926879883	8.70328807830811	21.2274112701416	142.353057861328	0	29.3513126373291	27.328197479248	35	15	0	41.3800621032715	282.527893066406	67.1389312744141	16	200.89323425293	312.150024414062
116	1	340288.122058505	3140378.10291825	116	17.3614044189453	14.2155447006226	71.4076919555664	210.289413452148	27.4225673675537	7.51498937606812	19.9075775146484	18.1822128295898	20.1984195709229	20.4346714019775	14.4483709335327	448.602966308594	81.6432037353516	3.16286873817444	71.2236938476562	210.33171081543	9.88784599304199	24.6952610015869	162.631408691406	0	84.5812301635742	11.5482206344604	3.52896499633789	1.5124135017395	0	9.73648929595947	359.557678222656	13.7641448974609	64	41.3659057617188	553.810729980469
117	1	342902.213869267	3140897.158789	117	18.5127449035645	14.8694734573364	72.9999771118164	205.424224853516	28.7710247039795	8.40188312530518	20.369140625	19.1882438659668	21.4351539611816	21.6144542694092	15.4775695800781	419.281890869141	75.1511764526367	2.94936728477478	70.7155456542969	197.692153930664	9.86902523040771	21.8288345336914	154.461349487305	0	63.0890731811523	14.4851541519165	14.8161525726318	9.87743473052979	0	38.7858924865723	57.6132888793945	65.5845413208008	128	218.068145751953	489.883880615234
118	1	344362.369880403	3141374.31071578	118	19.9057884216309	14.7481079101562	72.8272399902344	202.516937255859	30.0878677368164	9.83707237243652	20.2507953643799	20.5684776306152	22.7898979187012	23.0187244415283	16.8375358581543	374.339447021484	68.7934799194336	2.80999660491943	71.1132736206055	181.506744384766	9.35686302185059	19.4051132202148	132.006774902344	30.9588680267334	37.4149322509766	4.15721464157104	0	0	27.4689846038818	6.49093151092529	12.8593893051147	8.25048828125	64	29.8458099365234	200.909042358398
119	1	340966.541740991	3140535.18505912	119	17.8941669464111	14.2071733474731	71.9208068847656	207.875686645508	27.8776416778564	8.12373447418213	19.7539081573486	18.6975917816162	20.7296123504639	20.9457054138184	14.9855184555054	420.728057861328	76.3123245239258	3.085697889328	71.1236038208008	197.395370483398	9.4946928024292	22.864128112793	152.475845336914	0	32.897331237793	26.3150482177734	24.9184379577637	10.6793308258057	0	40.5321273803711	267.578704833984	65.4432525634766	16	177.349731445312	485.628234863281
120	1	340946.942585129	3140535.44906214	120	17.8941669464111	14.2071733474731	71.9208068847656	207.875686645508	27.8776416778564	8.12373447418213	19.7539081573486	18.6975917816162	20.7296123504639	20.9457054138184	14.9855184555054	420.728057861328	76.3123245239258	3.085697889328	71.1236038208008	197.395370483398	9.4946928024292	22.864128112793	152.475845336914	0	32.897331237793	26.3150482177734	24.9184379577637	10.6793308258057	0	40.5321273803711	267.578704833984	65.4432525634766	16	177.349731445312	485.628234863281
121	1	342892.212783507	3140896.84858025	121	18.5127449035645	14.8694734573364	72.9999771118164	205.424224853516	28.7710247039795	8.40188312530518	20.369140625	19.1882438659668	21.4351539611816	21.6144542694092	15.4775695800781	419.281890869141	75.1511764526367	2.94936728477478	70.7155456542969	197.692153930664	9.86902523040771	21.8288345336914	154.461349487305	0	63.0890731811523	14.4851541519165	14.8161525726318	9.87743473052979	0	38.7858924865723	57.6132888793945	65.5845413208008	128	218.068145751953	489.883880615234
122	1	343271.770128292	3141787.48945238	122	20.0320129394531	14.3142242431641	72.8696441650391	199.334274291992	29.8483772277832	10.2047786712646	19.6436004638672	20.8406658172607	22.7684917449951	23.0309276580811	17.0750942230225	359.916595458984	65.9610977172852	2.77420139312744	70.9113464355469	173.310256958008	9.1519660949707	18.6264820098877	129.003845214844	0	90	10	0	0	0	16.063404083252	329.488708496094	22.7921485900879	32	81.0061950683594	112.063865661621
123	1	343318.780638487	3141268.42685075	123	19.8918228149414	14.7249631881714	73.0594940185547	202.327697753906	30.0193653106689	9.86461544036865	20.1547508239746	20.6197986602783	22.7335758209229	22.9622211456299	16.886022567749	376.361236572266	68.1515655517578	2.74397492408752	70.7692947387695	179.493667602539	9.18076133728027	19.4357128143311	136.802947998047	0	89.8593826293945	10.0234365463257	0	0	0	14.9165277481079	0.0856129229068756	20.8949489593506	64	58.9360656738281	208.042953491211
124	1	343191.594740382	3141764.61630623	124	20.1082706451416	14.3109474182129	72.8935775756836	199.313537597656	29.9193344116211	10.2866792678833	19.6326541900635	20.9270401000977	22.8380031585693	23.1027545928955	17.1594772338867	358.907073974609	65.7009811401367	2.75771379470825	70.8792495727539	172.609222412109	9.0873327255249	18.5922393798828	128.837356567383	0	90	10	0	0	0	16.9247207641602	350.216125488281	25.1426639556885	32	88.0389404296875	105.779685974121
125	1	345517.822136391	3141320.56494694	125	19.8762512207031	14.9619674682617	72.7744522094727	203.389999389648	30.2327785491943	9.67344570159912	20.5593338012695	20.4686717987061	22.8235778808594	23.0281620025635	16.7577342987061	368.391510009766	67.591194152832	2.3079354763031	72.3996658325195	179.440017700195	7.43386745452881	19.6748676300049	129.034591674805	0	0	0	0	0	100	6.37528371810913	354.415802001953	9.65197944641113	128	26.8903961181641	250.210021972656
126	1	340892.23321704	3140083.12968323	126	17.8375720977783	14.5181541442871	72.0164794921875	211.375640869141	28.1635799407959	8.00407600402832	20.1595039367676	16.5233211517334	20.820369720459	20.9805374145508	14.9070682525635	408.779327392578	73.7154541015625	3.02940845489502	70.8230285644531	191.632736206055	9.42446613311768	22.3552074432373	147.214920043945	0	42.740421295166	22.8304061889648	29.5287857055664	13.6321964263916	0	31.0874118804932	320.580505371094	50.3258285522461	64	154.543975830078	503.796752929688
127	1	340495.746278155	3140880.77484034	127	18.9877510070801	13.9997129440308	71.6050262451172	205.82209777832	28.7836666107178	9.23236179351807	19.5513038635254	19.9510250091553	21.6808948516846	21.9759330749512	16.1330814361572	387.914978027344	70.9078140258789	2.79424047470093	71.58154296875	183.368637084961	8.55760765075684	21.0896797180176	141.227020263672	0	49.1774597167969	21.6635837554932	29.4500102996826	12.6214332580566	0	37.0553169250488	68.0343856811523	61.5950775146484	1	195.86833190918	283.492492675781
128	1	340602.850647227	3141416.28140053	128	19.6549167633057	13.8822288513184	71.726806640625	203.182357788086	29.249942779541	9.8956298828125	19.3543109893799	20.7361106872559	22.234842300415	22.5695781707764	16.826696395874	365.651458740234	67.2364730834961	2.68109464645386	71.9999389648438	174.461776733398	8.19011402130127	19.6896438598633	133.464813232422	0	56.6923446655273	17.9173069000244	21.9685764312744	11.7421445846558	0	17.9016723632812	60.0496253967285	39.932502746582	64	107.661315917969	149.087066650391
129	1	340547.369917365	3141256.00015387	129	19.040210723877	13.8885259628296	71.5898666381836	204.290405273438	28.6743698120117	9.27423763275146	19.4001312255859	20.0950450897217	21.6494293212891	21.972017288208	16.1961460113525	381.975433349609	70.1550140380859	2.74600958824158	71.9382629394531	181.781585693359	8.46920871734619	20.6321907043457	139.475830078125	0	52.6808319091797	20.454174041748	27.6863651275635	12.1805219650269	0	43.3315010070801	81.2021865844727	73.1953811645508	1	209.701538085938	262.072479248047
130	1	340536.160962945	3141166.2714527	130	19.0190601348877	13.9089441299438	71.5889739990234	204.60676574707	28.6863136291504	9.25741863250732	19.4288940429688	20.054370880127	21.6460628509521	21.9628314971924	16.1728267669678	384.654968261719	70.5657653808594	2.76370525360107	71.8515853881836	182.761871337891	8.5097599029541	20.8062648773193	140.371063232422	0	50.1789207458496	21.3663005828857	29.3574562072754	12.5982942581177	0	41.1723709106445	86.8513259887695	67.1649322509766	1	193.484390258789	272.922576904297
131	1	340866.214419575	3141090.66704666	131	18.8063068389893	13.9692058563232	71.8273696899414	204.263916015625	28.4947052001953	9.04640293121338	19.4483013153076	19.7977504730225	21.4652194976807	21.7562122344971	15.9452819824219	390.482879638672	71.4172897338867	2.89155030250549	71.6103591918945	185.269912719727	8.73324394226074	21.0460624694824	142.136688232422	0	21.836009979248	29.4595432281494	34.9084243774414	14.9771060943604	0	45.1293525695801	273.915100097656	75.3024291992188	16	218.383224487305	314.713623046875
132	1	340554.588151993	3141238.94622719	132	19.040210723877	13.8885259628296	71.5898666381836	204.290405273438	28.6743698120117	9.27423763275146	19.4001312255859	20.0950450897217	21.6494293212891	21.972017288208	16.1961460113525	381.975433349609	70.1550140380859	2.74600958824158	71.9382629394531	181.781585693359	8.46920871734619	20.6321907043457	139.475830078125	0	52.6808319091797	20.454174041748	27.6863651275635	12.1805219650269	0	43.3315010070801	81.2021865844727	73.1953811645508	1	209.701538085938	262.072479248047
133	1	340554.737826225	3141250.026834	133	19.040210723877	13.8885259628296	71.5898666381836	204.290405273438	28.6743698120117	9.27423763275146	19.4001312255859	20.0950450897217	21.6494293212891	21.972017288208	16.1961460113525	381.975433349609	70.1550140380859	2.74600958824158	71.9382629394531	181.781585693359	8.46920871734619	20.6321907043457	139.475830078125	0	52.6808319091797	20.454174041748	27.6863651275635	12.1805219650269	0	43.3315010070801	81.2021865844727	73.1953811645508	1	209.701538085938	262.072479248047
134	1	340545.537564657	3141294.48163082	134	19.1127662658691	13.8730201721191	71.596923828125	203.986602783203	28.7197113037109	9.3431453704834	19.3765659332275	20.1850261688232	21.7060165405273	22.0344066619873	16.2717113494873	377.813079833984	69.4676666259766	2.71975350379944	72.0209350585938	180.078887939453	8.40115928649902	20.383373260498	138.022216796875	0	60.1985969543457	17.6611042022705	22.2198944091797	10.8139038085938	0	44.123706817627	79.4918212890625	76.9108810424805	1	216.698669433594	242.592086791992
135	1	358243.696378977	3144589.99950776	135	16.5713062286377	19.6361999511719	68.9475173950195	309.376739501953	32.2123184204102	3.73230671882629	28.4800128936768	13.0848846435547	21.5125465393066	21.5125465393066	12.8603105545044	579.7666015625	103.884460449219	2.94470143318176	69.983528137207	282.096496582031	10.3210983276367	10.3210983276367	243.708374023438	0	2.91648125648499	30	20.9570217132568	34.4382781982422	0	15.3779525756836	324.192962646484	21.4484939575195	32	80.5557250976562	886.599182128906
136	1	350827.707473036	3141475.4577324	136	20.2047710418701	19.0925559997559	76.3580474853516	211.9453125	32.7975692749023	7.7936315536499	25.0039367675781	17.7583770751953	23.2997417449951	23.2997417449951	17.3426723480225	429.884094238281	76.3738861083984	1.61345207691193	73.2923812866211	210.030242919922	7.26338863372803	7.26338863372803	169.502792358398	3.81726717948914	22.3205852508545	28.5283508300781	29.2340679168701	13.8150777816772	0	8.5537052154541	320.096374511719	11.3023910522461	32	46.7569885253906	361.309967041016
137	1	359926.535658929	3143453.29672765	137	14.0221300125122	20.1670989990234	65.9260101318359	363.474487304688	31.6214466094971	1.03097760677338	30.5904693603516	10.0344905853271	20.0791091918945	20.0791091918945	9.83066654205322	726.72314453125	139.327590942383	2.73004674911499	72.9555892944336	369.483612060547	9.59042358398438	9.59042358398438	322.6376953125	0	0	15	15	70	0	22.3236274719238	359.479675292969	31.5540008544922	64	93.465087890625	1376.56481933594
138	1	351999.395546586	3142538.43363601	138	19.8653240203857	17.1251602172852	75.2967987060547	204.111419677734	31.123291015625	8.37978363037109	22.7435073852539	17.494836807251	22.6547107696533	22.7470417022705	17.1350421905518	407.194213867188	77.5984039306641	1.20853912830353	76.1325225830078	209.183929443359	5.94682312011719	24.060962677002	165.240951538086	10.7999992370605	65.5216369628906	11.3797273635864	5.24421167373657	3.49614119529724	0	7.06451559066772	296.08740234375	9.3646240234375	16	31.3017272949219	281.92578125
139	1	319822.494744917	3135319.17989048	139	19.9939231872559	16.5058784484863	61.5946846008301	315.470703125	34.6454048156738	7.84769439697266	26.7977104187012	17.4134426116943	25.1286754608154	25.1286754608154	15.7911462783813	452.381011962891	106.744125366211	0.988676607608795	91.8519439697266	310.766174316406	4.6816987991333	4.6816987991333	224.107040405273	0	11.0344829559326	34.4657897949219	28.3013134002686	26.1814441680908	0	13.4722270965576	282.792388916016	29.8343734741211	32	83.9884643554688	750.726501464844
140	1	319560.593813851	3132381.53923693	140	19.284366607666	18.8739376068115	58.7496719360352	395.275146484375	37.4342422485352	5.30822324752808	32.1260185241699	15.6422824859619	26.0014190673828	26.0014190673828	13.993483543396	455.736663818359	119.176605224609	1.65155637264252	91.8907241821289	320.139801025391	6.95403289794922	6.95403289794922	248.048461914062	0	0	100	0	0	0	17.8948841094971	216.745666503906	25.7956848144531	8	100.509765625	585.230895996094
141	1	316082.468331932	3136551.52489097	141	20.2461929321289	16.356014251709	61.5755996704102	304.481353759766	34.7610626220703	8.1985559463501	26.5625057220459	17.85964012146	25.2766056060791	25.2766056060791	16.2623691558838	328.653137207031	74.2809982299805	1.16214454174042	90.3046112060547	199.428436279297	3.83634638786316	3.83634638786316	179.517578125	0	0	40	29.0612812042236	16.0852832794189	0	10.4761943817139	19.939208984375	14.2060317993164	64	52.1403198242188	790.908386230469
142	1	317352.828104533	3136066.42103274	142	19.8631610870361	16.341495513916	60.7607536315918	313.313201904297	34.5753974914551	7.68051910400391	26.8948764801025	17.3345546722412	25.0661144256592	25.0661144256592	15.7099084854126	376.984985351562	84.5050582885742	0.841429471969604	90.6190872192383	228.882263183594	3.45598912239075	3.45598912239075	210.481964111328	0	11.0344829559326	24.0873851776123	25.2145843505859	38.1826782226562	0	17.7504196166992	331.493286132812	24.9591903686523	64	80.3195190429688	853.163269042969
143	1	318543.128994384	3135592.10989208	143	21.1496829986572	16.7613525390625	60.9639167785645	319.445190429688	36.1662521362305	8.67226696014404	27.4939861297607	18.5022964477539	26.463207244873	26.463207244873	16.8817348480225	382.477844238281	88.91552734375	1.13987517356873	90.0487442016602	252.11750793457	3.78728699684143	3.78728699684143	198.009292602539	0	76.7925338745117	13.7421274185181	0	0	0	6.1652684211731	22.965705871582	8.48296356201172	64	29.1249389648438	584.489929199219
144	1	318346.185227148	3134677.27752127	144	19.3027153015137	17.2041893005371	58.7664184570312	352.001953125	35.5605049133301	6.28489446640015	29.2756099700928	16.2453002929688	25.3106155395508	25.3106155395508	14.5945901870728	507.795471191406	122.723152160645	1.51148903369904	89.2964401245117	339.272216796875	6.1702618598938	6.1702618598938	270.660583496094	0	31.9083690643311	61.3291549682617	14.7563390731812	6.32414531707764	0	25.1735515594482	46.029182434082	36.6659698486328	128	126.6181640625	822.4541015625
145	1	315701.812661877	3136767.05070682	145	20.6002311706543	16.5121078491211	62.0376243591309	302.025360107422	35.1243286132812	8.50804805755615	26.6162815093994	18.2531108856201	25.5836086273193	25.5836086273193	16.6619129180908	312.899078369141	70.9418716430664	1.00562930107117	89.6333999633789	190.715911865234	3.894686460495	3.894686460495	169.291854858398	0	0	37.8315582275391	31.230598449707	35.8784294128418	0	6.51987600326538	215.501586914062	11.131965637207	8	35.3306884765625	740.705688476562
146	1	316456.201298511	3138276.71015433	146	24.5412044525146	17.59206199646	66.2401809692383	274.377807617188	38.5424194335938	11.9844102859497	26.5580081939697	22.5119667053223	28.9468269348145	28.9468269348145	20.9416770935059	264.505737304688	53.4969215393066	0.938221335411072	86.0828094482422	152.027679443359	3.26332569122314	3.26332569122314	135.007843017578	0	3.53518724441528	53.6110343933105	48.4358329772949	14.8088130950928	0	24.5222492218018	53.0062103271484	38.0393905639648	128	113.772857666016	229.753936767578
147	1	319343.657184264	3135495.28829925	147	20.6018352508545	16.5416049957275	61.4105529785156	314.711761474609	35.2858772277832	8.34964847564697	26.9362316131592	18.0177993774414	25.7675743103027	25.7675743103027	16.4009227752686	429.393798828125	101.009223937988	1.1074423789978	91.7553863525391	293.485809326172	4.33590364456177	4.33590364456177	212.922607421875	0	30.4846878051758	27.1664600372314	34.1006202697754	16.6650104522705	0	11.8241672515869	326.925018310547	17.7303924560547	32	56.896728515625	641.136169433594
148	1	319182.710324025	3135064.37001777	148	20.0859432220459	16.8328914642334	60.18115234375	332.640319824219	35.5144691467285	7.54399347305298	27.9704780578613	17.2731170654297	25.6364212036133	25.6364212036133	15.6448993682861	452.075653076172	106.783836364746	1.4944304227829	91.0432281494141	308.294219970703	4.91562747955322	4.91562747955322	225.97492980957	0	43.4973793029785	23.2864627838135	28.3199005126953	12.1371002197266	0	9.37810516357422	321.825134277344	12.0872268676758	64	45.5534057617188	702.970397949219
149	1	319742.107878753	3134271.76876945	149	19.1328945159912	17.1080513000488	59.2918281555176	352.038238525391	35.2953147888184	6.44124937057495	28.8540668487549	16.0886344909668	25.0325965881348	25.0325965881348	14.4439458847046	475.679779052734	111.860794067383	1.57608985900879	90.3110504150391	323.898132324219	5.66288566589355	5.66288566589355	235.970657348633	0	0	37.657169342041	21.814754486084	44.4461784362793	0	10.5166339874268	275.171600341797	17.4471664428711	16	55.87109375	809.103759765625
150	1	316876.567351855	3136259.4417561	150	20.3852119445801	16.2320575714111	61.0333366394043	308.349700927734	34.9311714172363	8.33573246002197	26.59543800354	17.9346466064453	25.4918022155762	25.4918022155762	16.3215885162354	322.385375976562	71.8050765991211	0.842386186122894	91.0581130981445	193.139221191406	3.09375190734863	3.09375190734863	180.370803833008	0	11.0344829559326	29.2720718383789	25.4105167388916	34.2518119812012	0	13.6238555908203	0.595830500125885	21.7500305175781	64	69.5735473632812	763.788452148438
151	1	321560.386586206	3134805.15971018	151	18.9684429168701	17.3344345092773	64.2058410644531	314.284301757812	33.9450187683105	6.94667911529541	26.9983386993408	16.5555362701416	23.8507442474365	23.8507442474365	14.8640041351318	422.098968505859	99.2815856933594	1.32319867610931	86.6946792602539	272.469055175781	4.54120349884033	4.54120349884033	230.033630371094	0	0	35.1283874511719	16.1434173583984	37.158447265625	0	24.3737525939941	78.7458724975586	39.3660125732422	128	118.491271972656	895.645568847656
152	1	322623.84267019	3133820.24430176	152	17.4083003997803	18.7185344696045	64.834098815918	339.08837890625	34.0849189758301	5.21342849731445	28.8714904785156	14.9382123947144	22.6089916229248	22.6089916229248	13.1243953704834	496.474029541016	112.026611328125	1.19989120960236	84.5428924560547	309.903137207031	4.78519630432129	4.78519630432129	269.485687255859	0	16.7569942474365	27.3721714019775	31.5467433929443	24.2829113006592	0	1.72532033920288	86.2061996459961	3.4921875	128	15.0210571289062	1024.48974609375
153	1	321560.427510515	3138706.61710208	153	25.535436630249	13.9904413223267	71.4303817749023	175.005599975586	34.9396858215332	15.3535776138306	19.5861072540283	24.6521396636963	26.6110439300537	28.0848331451416	23.15749168396	305.814910888672	57.4461517333984	1.21391272544861	80.8446426391602	171.706573486328	6.85503149032593	14.3741493225098	109.257331848145	6.71327066421509	0	0	0	0	93.2867279052734	6.34801054000854	19.5304298400879	8.84889698028564	64	28.5025253295898	139.889587402344
154	1	320994.626060226	3135656.06579015	154	19.7716693878174	16.426794052124	64.9137573242188	289.336730957031	33.3475685119629	8.04183769226074	25.3057327270508	17.5672130584717	24.2292709350586	24.2292709350586	15.9483156204224	452.370635986328	106.108673095703	1.26113176345825	88.3973617553711	298.530487060547	5.27943897247314	5.27943897247314	239.177017211914	0	0	38.8147277832031	21.3611679077148	41.9727516174316	0	20.9914531707764	106.00505065918	33.0641784667969	2	105.739807128906	857.690612792969
155	1	321420.992566104	3133366.38742694	155	16.3834114074707	18.506404876709	61.885009765625	362.789855957031	33.5295753479004	3.62507057189941	29.904504776001	13.364559173584	22.1975212097168	22.1975212097168	11.6359443664551	559.582458496094	131.516006469727	1.14000201225281	87.9611587524414	367.203308105469	4.96973037719727	4.96973037719727	291.641082763672	0	5.61217594146729	21.8000354766846	20.9578838348389	50.9802780151367	0	15.2046546936035	340.578826904297	20.1406097412109	64	67.4053955078125	1226.46997070312
156	1	322670.571527019	3135001.27566348	156	18.1792869567871	17.2250995635986	66.599853515625	298.146850585938	32.4992866516113	6.63557291030884	25.8637142181396	16.1349258422852	22.5866394042969	22.5866394042969	14.4013776779175	509.275421142578	112.479919433594	1.51166331768036	82.9295043945312	308.862457275391	6.62295627593994	6.62295627593994	276.3125	0	2.75244665145874	37.032527923584	23.3221225738525	36.2406959533691	0	17.3013687133789	28.6223258972168	22.9858169555664	128	99.2236938476562	1005.65283203125
157	1	323059.624210902	3134942.58277469	157	18.1842746734619	17.4136428833008	67.0190963745117	299.843353271484	32.6716194152832	6.68840885162354	25.9832096099854	16.1948585510254	22.584659576416	22.584659576416	14.4366636276245	528.7060546875	113.594306945801	1.44871854782104	82.0445785522461	314.718627929688	7.30232286453247	7.30232286453247	283.051330566406	0	35.6192855834961	22.6802043914795	32.2413787841797	22.5862064361572	0	6.55121850967407	312.504547119141	8.30452728271484	32	36.4200439453125	990.556213378906
158	1	322187.148135111	3134810.02291793	158	18.2867870330811	17.4462184906006	65.5451278686523	308.314666748047	33.1225357055664	6.50529384613037	26.6172409057617	16.0663375854492	22.9436664581299	22.9436664581299	14.3347158432007	466.748352050781	106.605880737305	1.43785464763641	84.4172897338867	290.8291015625	5.36050271987915	5.36050271987915	255.757629394531	0	0	35.8627433776855	19.3941116333008	50.4493637084961	0	17.8221588134766	323.774230957031	28.9226608276367	64	100.122924804688	981.61572265625
159	1	322308.46227813	3133731.98285322	159	17.3148403167725	18.7268619537354	64.195198059082	344.295806884766	34.1383934020996	4.96659564971924	29.1717967987061	14.7179231643677	22.6533718109131	22.6533718109131	12.919774055481	486.329284667969	111.562637329102	1.12053680419922	85.3987045288086	307.966461181641	4.23853158950806	4.23853158950806	262.231689453125	0	16.4980545043945	27.1524772644043	31.2033023834229	24.6303520202637	0	11.4072246551514	75.7629165649414	14.6154327392578	1	50.1055908203125	1051.25646972656
160	1	322950.856685025	3134870.06065271	160	18.1177272796631	17.5255069732666	66.6902770996094	303.900909423828	32.8347091674805	6.55565214157104	26.2790565490723	16.0741996765137	22.6047401428223	22.6047401428223	14.3104400634766	518.1171875	112.495559692383	1.42952215671539	82.3936538696289	311.049865722656	6.87167024612427	6.87167024612427	278.820892333984	0	46.3314552307129	19.6195831298828	31.1138095855713	22.1029624938965	0	4.01050424575806	341.942108154297	6.51490020751953	64	23.238525390625	989.404052734375
161	1	320770.779127415	3135509.8249916	161	19.3706226348877	16.4414939880371	63.8888282775879	297.509063720703	33.2629814147949	7.52828502655029	25.7346954345703	17.0494480133057	24.0282382965088	24.0282382965088	15.4254703521729	484.718872070312	114.383186340332	1.17997431755066	89.7169418334961	325.576141357422	5.35366153717041	5.35366153717041	251.095886230469	0	0	32.0661964416504	20.2732944488525	48.4803924560547	0	12.2760496139526	345.204956054688	33.7538681030273	16	71.5006103515625	929.892822265625
162	1	320269.530335877	3135760.16380887	162	19.564640045166	16.2138347625732	63.2557334899902	296.745330810547	33.3526573181152	7.72030448913574	25.6323528289795	17.2258548736572	24.2637920379639	24.2637920379639	15.6133689880371	501.784118652344	118.416091918945	0.991959393024445	91.5258636474609	343.397979736328	5.25398254394531	5.25398254394531	251.045669555664	0	0	36.0305709838867	19.9022808074951	41.6580848693848	0	5.51938152313232	289.010437011719	29.4993362426758	16	57.1123657226562	886.138305664062
163	1	322167.507119029	3134834.36952614	163	18.3470077514648	17.4382209777832	65.3665924072266	309.121459960938	33.2047500610352	6.52707147598267	26.6776790618896	16.0984630584717	23.0342254638672	23.0342254638672	14.3722772598267	460.75390625	105.853706359863	1.43872547149658	84.7471313476562	288.539672851562	5.21690464019775	5.21690464019775	252.820083618164	0	0	31.683235168457	18.5367870330811	61.518310546875	0	16.4976406097412	282.430847167969	38.0467681884766	16	98.766357421875	971.5556640625
164	1	321492.873203883	3133664.56177287	164	16.9675159454346	18.3283348083496	62.3702201843262	353.442749023438	33.7776069641113	4.39122009277344	29.3863849639893	14.0919876098633	22.5964031219482	22.5964031219482	12.3545179367065	514.563537597656	120.848785400391	1.11065948009491	87.5167694091797	336.484375	4.53100776672363	4.53100776672363	270.371795654297	0	0	24.5723972320557	17.3398265838623	55.6289443969727	0	24.052713394165	10.0216302871704	37.4652252197266	128	107.015625	1149.04077148438
165	1	322564.994111962	3135089.31047317	165	18.3152675628662	17.0895481109619	66.6521911621094	294.8779296875	32.4312362670898	6.79121112823486	25.6400241851807	16.2835788726807	22.6716575622559	22.6716575622559	14.5642061233521	502.976928710938	111.545989990234	1.53770399093628	83.1134567260742	305.755737304688	6.57667446136475	6.57667446136475	273.590515136719	0	0	36.9456062316895	19.3891220092773	47.5145416259766	0	18.4154853820801	300.759918212891	27.9434661865234	16	104.165405273438	993.005920410156
166	1	322267.173256219	3137811.37776074	166	24.8680057525635	13.9300289154053	71.1789703369141	184.353332519531	34.3269958496094	14.7565851211548	19.5704097747803	23.8717842102051	26.11887550354	27.5639743804932	22.3797664642334	325.781707763672	65.3119125366211	1.25087773799896	81.743049621582	185.477111816406	6.66040754318237	14.0893392562866	118.058403015137	0	0	37.5676956176758	21.4250831604004	44.1476745605469	0	12.5463790893555	77.4086227416992	23.8867092132568	64	71.2082214355469	198.742935180664
167	1	322265.334905236	3137793.44987512	167	24.8680057525635	13.9300289154053	71.1789703369141	184.353332519531	34.3269958496094	14.7565851211548	19.5704097747803	23.8717842102051	26.11887550354	27.5639743804932	22.3797664642334	325.781707763672	65.3119125366211	1.25087773799896	81.743049621582	185.477111816406	6.66040754318237	14.0893392562866	118.058403015137	0	0	37.5676956176758	21.4250831604004	44.1476745605469	0	12.5463790893555	77.4086227416992	23.8867092132568	64	71.2082214355469	198.742935180664
168	1	321580.583694046	3135968.75081474	168	21.3416023254395	16.1489028930664	67.3141250610352	267.783538818359	33.9636764526367	9.97309303283691	23.9905834197998	19.4372997283936	25.2971382141113	25.2971382141113	17.8444309234619	352.450622558594	79.9901351928711	1.16799759864807	85.5225677490234	221.840972900391	4.82814979553223	4.82814979553223	190.933807373047	0	9.61831855773926	35.0051116943359	27.4923343658447	27.69850730896	0	20.3738346099854	104.47240447998	32.176025390625	1	99.5714721679688	591.556457519531
169	1	323145.97923891	3136900.53540229	169	21.5388011932373	14.5176115036011	70.7727661132812	215.259216308594	31.7342205047607	11.2212018966675	20.5130176544189	20.3232555389404	23.6864624023438	24.6431274414062	18.6703567504883	426.160247802734	87.3208847045898	1.49753105640411	81.4042892456055	241.945648193359	8.43752002716064	16.9106407165527	164.264404296875	0	10.1846008300781	35.8166656494141	26.2413272857666	28.7139167785645	0	15.6918516159058	14.2351894378662	29.8844680786133	64	79.0652465820312	632.868713378906
170	1	322169.469349771	3134873.57605086	170	18.3470077514648	17.4382209777832	65.3665924072266	309.121459960938	33.2047500610352	6.52707147598267	26.6776790618896	16.0984630584717	23.0342254638672	23.0342254638672	14.3722772598267	460.75390625	105.853706359863	1.43872547149658	84.7471313476562	288.539672851562	5.21690464019775	5.21690464019775	252.820083618164	0	0	31.683235168457	18.5367870330811	61.518310546875	0	16.4976406097412	282.430847167969	38.0467681884766	16	98.766357421875	971.5556640625
171	1	323092.827512018	3135247.99272914	171	18.4512271881104	17.0266609191895	67.7649765014648	288.109008789062	32.2411575317383	7.11499261856079	25.1261653900146	16.5827789306641	22.6197910308838	22.6197910308838	14.8286361694336	539.017578125	114.036865234375	1.49389433860779	81.5553131103516	316.494293212891	7.9845404624939	7.9845404624939	207.590728759766	0	17.2413787841797	29.1184635162354	30.4591007232666	24.3671016693115	0	6.65865802764893	324.135711669922	9.01831817626953	32	40.868896484375	977.072937011719
172	1	321890.255682919	3138941.93534248	172	25.7061157226562	13.7716264724731	71.0944747924805	166.35026550293	35.0439491271973	15.673077583313	19.3708724975586	24.9363269805908	26.6335964202881	28.1391754150391	23.4504222869873	301.095550537109	56.5577774047852	1.32534086704254	80.1500015258789	166.0224609375	6.94079399108887	13.8323135375977	109.309646606445	61.8403663635254	0	0	0	0	38.1596336364746	3.14515399932861	44.4571990966797	4.1461181640625	1	15.7978439331055	107.84114074707
173	1	320534.903835717	3138796.41011391	173	25.226583480835	14.5612735748291	72.4320449829102	194.188552856445	34.7685585021973	14.6652183532715	20.1033401489258	24.1328582763672	27.7524318695068	28.0055370330811	22.5895004272461	307.663848876953	64.8993606567383	1.03845453262329	83.0228881835938	176.356460571289	5.78334903717041	15.0713539123535	108.796463012695	42.8786659240723	30.64626121521	10.048810005188	10.5476779937744	6.19417095184326	0	15.5794162750244	10.4890060424805	21.6795997619629	64	63.6058654785156	181.801818847656
174	1	325566.266640819	3138436.21566618	174	23.089864730835	15.9333257675171	73.3086090087891	198.07487487793	33.6158103942871	11.8812246322632	21.7345848083496	22.0553436279297	25.5543651580811	25.9716606140137	20.4266452789307	429.167663574219	87.1038360595703	2.22513246536255	79.8678207397461	244.37956237793	9.455885887146	17.7267112731934	163.089401245117	0	71.497444152832	17.5463085174561	0	0	0.21886944770813	12.4545545578003	8.59150314331055	16.6767959594727	64	50.0169067382812	542.754455566406
175	1	321636.351402312	3137305.93168113	175	23.2791385650635	14.5869407653809	71.3379974365234	209.938552856445	33.1651382446289	12.7174510955811	20.4476871490479	21.9676837921143	26.0597743988037	26.2914142608643	20.4506149291992	359.2255859375	74.650260925293	1.13221633434296	83.5144119262695	215.850875854492	6.52923488616943	16.1247081756592	124.380821228027	0	0	39.9932594299316	22.1231956481934	39.986686706543	0	10.2922296524048	76.4700164794922	19.7727546691895	2	91.4952392578125	447.305969238281
176	1	328654.60969744	3139030.64754843	176	23.5401878356934	19.2212677001953	74.4788589477539	236.515533447266	36.286018371582	10.4783182144165	25.8076992034912	22.0284843444824	26.8967018127441	26.9211196899414	20.4361591339111	360.828399658203	74.4345245361328	2.8498387336731	78.7680435180664	211.053283691406	10.0590591430664	17.9417362213135	137.762222290039	0	22.086124420166	29.5680274963379	33.1258697509766	15.6015434265137	0	32.9758148193359	310.511108398438	54.691780090332	32	189.013336181641	351.406311035156
177	1	322536.410599116	3135145.15715847	177	18.3152675628662	17.0895481109619	66.6521911621094	294.8779296875	32.4312362670898	6.79121112823486	25.6400241851807	16.2835788726807	22.6716575622559	22.6716575622559	14.5642061233521	502.976928710938	111.545989990234	1.53770399093628	83.1134567260742	305.755737304688	6.57667446136475	6.57667446136475	273.590515136719	0	0	36.9456062316895	19.3891220092773	47.5145416259766	0	18.4154853820801	300.759918212891	27.9434661865234	16	104.165405273438	993.005920410156
178	1	322242.193963101	3137754.22919684	178	24.7761878967285	13.9934091567993	71.2725067138672	187.3740234375	34.2661323547363	14.6324844360352	19.6336498260498	23.7479801177979	26.0755386352539	27.5140380859375	22.2505550384521	325.965911865234	65.6948852539062	1.23186087608337	81.8681945800781	186.332778930664	6.61481809616089	14.0619697570801	118.000640869141	0	0	38.1578254699707	21.0648746490479	43.5823440551758	0	10.5559148788452	16.6435718536377	27.3153667449951	64	67.9109649658203	208.98486328125
179	1	323142.994182242	3136923.85559269	179	21.5388011932373	14.5176115036011	70.7727661132812	215.259216308594	31.7342205047607	11.2212018966675	20.5130176544189	20.3232555389404	23.6864624023438	24.6431274414062	18.6703567504883	426.160247802734	87.3208847045898	1.49753105640411	81.4042892456055	241.945648193359	8.43752002716064	16.9106407165527	164.264404296875	0	10.1846008300781	35.8166656494141	26.2413272857666	28.7139167785645	0	15.6918516159058	14.2351894378662	29.8844680786133	64	79.0652465820312	632.868713378906
180	1	322974.113635442	3136764.67314475	180	21.047061920166	14.7929315567017	70.635498046875	223.885971069336	31.5350189208984	10.5923681259155	20.9426498413086	19.7421474456787	23.9786376953125	24.2624320983887	18.0786685943604	448.093292236328	92.410041809082	1.5262850522995	81.4912109375	256.234771728516	8.52281093597412	17.8931922912598	171.802062988281	0	3.31892108917236	37.1053504943848	24.3419704437256	33.9985694885254	0	8.41642951965332	350.405151367188	12.6570892333984	128	43.5859985351562	697.685852050781
181	1	322454.314185504	3134902.54950732	181	18.1132106781006	17.3387184143066	66.0671768188477	303.295806884766	32.6959533691406	6.45174932479858	26.2442054748535	15.9810848236084	22.6444530487061	22.6444530487061	14.2470989227295	495.330139160156	111.32551574707	1.50230515003204	83.6464157104492	304.518035888672	6.04979848861694	6.04979848861694	270.362487792969	0	0	36.6125984191895	21.4523029327393	43.6266326904297	0	28.2845897674561	310.060577392578	39.5721893310547	32	140.436462402344	1008.55773925781
182	1	322524.611261059	3135012.33093023	182	18.1562404632568	17.2184181213379	66.4336471557617	298.8310546875	32.497802734375	6.57944297790527	25.9183578491211	16.0863780975342	22.5885162353516	22.5885162353516	14.3569612503052	505.882263183594	112.549560546875	1.52840781211853	83.2222518920898	308.440460205078	6.45539379119873	6.45539379119873	275.304321289062	0	0	36.9898986816406	21.3248767852783	43.1391639709473	0	19.8149147033691	328.850463867188	29.6028060913086	32	121.55419921875	1010.53955078125
183	1	320858.932690221	3133818.22568361	183	17.2560176849365	17.6723480224609	60.8978118896484	353.600921630859	33.7005233764648	4.6808009147644	29.0197200775146	14.2751808166504	23.0058975219727	23.0058975219727	12.5865392684937	538.156433105469	125.757797241211	1.19716167449951	88.8023986816406	358.545623779297	5.5286660194397	5.5286660194397	273.821166992188	0	0	24.3731937408447	17.0175876617432	55.2887878417969	0	12.6480369567871	313.400695800781	18.5402679443359	32	65.2816162109375	1110.31860351562
184	1	324422.074009403	3138577.85068439	184	23.018238067627	14.4430742263794	72.3022003173828	176.602401733398	32.6176109313965	12.6416931152344	19.9759197235107	22.2036209106445	24.790958404541	25.6025733947754	20.6040191650391	423.792327880859	84.4099731445312	2.02701115608215	80.0556869506836	234.2822265625	10.2289905548096	16.991024017334	164.715713500977	0	13.1235036849976	35.3163909912109	36.24951171875	19.7950077056885	0	22.5494804382324	28.3477230072021	39.8567962646484	128	131.193298339844	612.406372070312
185	1	322245.027011964	3137942.60884101	185	24.9739418029785	13.8738641738892	71.0994720458984	181.492599487305	34.4053115844727	14.892014503479	19.5132999420166	24.0089588165283	26.1779117584229	27.6302471160889	22.5218334197998	324.782348632812	64.7691421508789	1.26749062538147	81.613151550293	184.1650390625	6.69426107406616	14.0850515365601	117.826271057129	0	0	36.525390625	22.0043487548828	43.7902679443359	0	16.310432434082	64.3068466186523	28.1194934844971	64	83.7561492919922	186.279968261719
186	1	322210.452648739	3137599.53532851	186	24.515718460083	14.064190864563	71.3711624145508	190.721298217773	34.0377426147461	14.3320617675781	19.7056827545166	23.4514579772949	25.8711090087891	27.2978000640869	21.9463958740234	330.300872802734	66.9204559326172	1.2290803194046	81.9885177612305	189.576309204102	6.65799760818481	14.2180423736572	119.447334289551	0	0	38.7479553222656	20.7046680450439	43.0170135498047	0	28.9971084594727	346.803436279297	45.0561408996582	64	161.806610107422	243.249481201172
187	1	322190.180361411	3137555.50560626	187	24.0564880371094	14.1422157287598	71.4716720581055	194.424942016602	33.6116485595703	13.8245134353638	19.7871360778809	22.9516010284424	25.4763584136963	26.8850364685059	21.4364624023438	340.853698730469	69.4204635620117	1.24968314170837	82.1036758422852	196.417922973633	6.83006620407104	14.6455936431885	123.143157958984	0	0	38.0975646972656	20.2285919189453	44.9463310241699	0	37.4072456359863	339.225891113281	63.952033996582	64	204.304626464844	308.211029052734
188	1	322391.902761046	3136539.42834372	188	21.8199520111084	15.1781597137451	70.5653610229492	233.91389465332	32.6227531433105	11.113353729248	21.5093994140625	20.3554458618164	25.001708984375	25.1667938232422	18.7382373809814	377.661376953125	80.0911712646484	1.27475142478943	82.526725769043	222.668411254883	6.60621070861816	15.9776744842529	137.683731079102	0	0	38.6186370849609	19.7237281799316	43.5915412902832	0	11.3134574890137	318.585296630859	31.750358581543	32	85.8922119140625	559.278686523438
189	1	322540.517039396	3135177.01633849	189	18.3152675628662	17.0895481109619	66.6521911621094	294.8779296875	32.4312362670898	6.79121112823486	25.6400241851807	16.2835788726807	22.6716575622559	22.6716575622559	14.5642061233521	502.976928710938	111.545989990234	1.53770399093628	83.1134567260742	305.755737304688	6.57667446136475	6.57667446136475	273.590515136719	0	0	36.9456062316895	19.3891220092773	47.5145416259766	0	18.4154853820801	300.759918212891	27.9434661865234	16	104.165405273438	993.005920410156
190	1	322948.279696971	3134999.33366516	190	18.3865413665771	17.2611980438232	67.0827789306641	296.332489013672	32.6562423706055	6.92493581771851	25.7313098907471	16.4137001037598	22.7289924621582	22.7289924621582	14.6694278717041	511.909149169922	110.515167236328	1.44059038162231	82.1561965942383	305.469787597656	7.06312274932861	7.06312274932861	274.803405761719	0	26.0043449401855	25.4273300170898	32.2413787841797	22.5862064361572	0	10.308500289917	332.654632568359	19.765983581543	32	52.3602905273438	962.853820800781
191	1	322842.595433629	3135237.55000483	191	18.7881183624268	16.9767646789551	67.3825378417969	288.760284423828	32.6060104370117	7.41126012802124	25.1947498321533	16.8695411682129	22.9957847595215	22.9957847595215	15.1427536010742	489.215911865234	105.801651000977	1.43048012256622	82.2016983032227	291.830261230469	6.89411735534668	6.89411735534668	185.15592956543	0	14.2876167297363	30.3909454345703	28.5806331634521	28.4810829162598	0	10.3540086746216	45.1112518310547	23.1928100585938	128	53.2686767578125	917.971130371094
192	1	328652.384507599	3139086.76125474	192	23.5401878356934	19.2212677001953	74.4788589477539	236.515533447266	36.286018371582	10.4783182144165	25.8076992034912	22.0284843444824	26.8967018127441	26.9211196899414	20.4361591339111	360.828399658203	74.4345245361328	2.8498387336731	78.7680435180664	211.053283691406	10.0590591430664	17.9417362213135	137.762222290039	0	22.086124420166	29.5680274963379	33.1258697509766	15.6015434265137	0	32.9758148193359	310.511108398438	54.691780090332	32	189.013336181641	351.406311035156
193	1	322260.385763808	3137725.13811764	193	24.7761878967285	13.9934091567993	71.2725067138672	187.3740234375	34.2661323547363	14.6324844360352	19.6336498260498	23.7479801177979	26.0755386352539	27.5140380859375	22.2505550384521	325.965911865234	65.6948852539062	1.23186087608337	81.8681945800781	186.332778930664	6.61481809616089	14.0619697570801	118.000640869141	0	0	38.1578254699707	21.0648746490479	43.5823440551758	0	10.5559148788452	16.6435718536377	27.3153667449951	64	67.9109649658203	208.98486328125
194	1	321567.801446578	3133995.94142798	194	18.002555847168	18.0080337524414	62.8705253601074	340.969421386719	34.2718696594238	5.62877035140991	28.6430988311768	15.2849836349487	23.4002017974854	23.4002017974854	13.5556440353394	448.469512939453	105.521202087402	1.0914398431778	87.2357330322266	292.666076660156	4.12874555587769	4.12874555587769	238.158325195312	0	0	30.0131988525391	19.9851684570312	49.9579391479492	0	12.5350255966187	303.065032958984	23.7786712646484	32	61.875	994.073059082031
195	1	327515.876656095	3138341.09765523	195	22.5996971130371	18.3922843933105	73.7581024169922	236.8154296875	34.9214401245117	9.98549270629883	24.9359474182129	21.129674911499	25.9471073150635	25.9624347686768	19.4944896697998	410.331939697266	89.0860977172852	2.66085386276245	81.2539672851562	251.141006469727	8.46705532073975	18.2080402374268	139.250015258789	0	23.0278587341309	31.7583541870117	30.0285415649414	21.7072887420654	0	12.8881416320801	19.3650531768799	18.1964797973633	64	54.6063232421875	570.055236816406
196	1	324935.115155782	3138253.36123069	196	22.6943969726562	15.0843067169189	72.8105316162109	191.323928833008	32.6929626464844	11.9757623672485	20.7171993255615	21.735767364502	24.988883972168	25.4820938110352	20.1050968170166	446.833068847656	89.5364456176758	2.13236498832703	79.9306335449219	250.043090820312	9.96811962127686	17.9612560272217	173.810348510742	0	49.829418182373	22.2700366973877	7.91873645782471	5.05930042266846	0	5.5563268661499	312.294464111328	11.5156326293945	32	41.5262451171875	625.319946289062
197	1	322252.670944405	3135202.39607642	197	19.560718536377	16.9632949829102	66.4825286865234	291.843322753906	33.5221633911133	8.00657653808594	25.5155868530273	17.5089168548584	23.9030590057373	23.9030590057373	15.8184385299683	404.743835449219	91.3408508300781	1.31827461719513	83.97314453125	249.38410949707	5.16671466827393	5.16671466827393	221.890228271484	0	0	23.0022106170654	16.6004428863525	62.8150177001953	0	22.8470096588135	303.780883789062	39.1851272583008	32	122.106506347656	800.729797363281
198	1	322176.954366435	3134816.93710749	198	18.2867870330811	17.4462184906006	65.5451278686523	308.314666748047	33.1225357055664	6.50529384613037	26.6172409057617	16.0663375854492	22.9436664581299	22.9436664581299	14.3347158432007	466.748352050781	106.605880737305	1.43785464763641	84.4172897338867	290.8291015625	5.36050271987915	5.36050271987915	255.757629394531	0	0	35.8627433776855	19.3941116333008	50.4493637084961	0	17.8221588134766	323.774230957031	28.9226608276367	64	100.122924804688	981.61572265625
199	1	327425.414048644	3138665.27645269	199	23.0354118347168	18.3445854187012	74.1040267944336	229.226776123047	35.198673248291	10.4434957504272	24.7551784515381	21.6418361663818	26.2241516113281	26.3053913116455	20.0122451782227	392.242095947266	85.1132202148438	2.71442294120789	81.2432327270508	239.408737182617	8.56941986083984	18.0182857513428	134.329483032227	0	4.14700317382812	35.0922927856445	19.9949188232422	33.8876419067383	7.91435480117798	13.7611618041992	348.039276123047	21.2876739501953	32	72.9994506835938	519.2197265625
200	1	328147.870958542	3138848.59396385	200	23.1405563354492	18.9421577453613	74.3524169921875	234.914138793945	35.6929397583008	10.2167501449585	25.4761867523193	21.6619300842285	26.4612789154053	26.4872169494629	20.0517539978027	374.489593505859	80.3695678710938	2.79643201828003	80.3148727416992	226.572540283203	9.18953323364258	18.0102310180664	132.611724853516	0	45.712028503418	22.6537075042725	15.007532119751	6.43179988861084	0	14.4677019119263	17.1090431213379	20.4437446594238	64	63.9174194335938	459.155029296875
201	1	326393.28582116	3139100.01447932	201	24.0671901702881	17.2070713043213	74.326286315918	204.900314331055	35.2861518859863	12.1354455947876	23.1507091522217	22.943998336792	26.7259654998779	27.0404224395752	21.327938079834	361.927856445312	76.1133651733398	2.01871418952942	80.2917175292969	213.415084838867	8.583251953125	15.53307056427	130.402084350586	7.79749059677124	8.7154712677002	31.7945899963379	26.0701217651367	24.893648147583	0	26.7344303131104	14.410608291626	40.8027877807617	128	125.768920898438	317.803436279297
202	1	326342.283152156	3139131.68684124	202	24.0616416931152	17.0742378234863	74.2895431518555	203.151580810547	35.1889457702637	12.2055921554565	22.9833564758301	22.9577350616455	26.6806735992432	27.0126342773438	21.3430614471436	363.674591064453	76.1601638793945	2.01930022239685	80.174674987793	213.544555664062	8.6436014175415	15.5694131851196	131.762176513672	26.377405166626	4.99948787689209	26.5242881774902	19.1116428375244	22.5621700286865	0	25.7636241912842	1.23974418640137	36.4296684265137	64	100.871856689453	316.780517578125
203	1	322104.808878545	3134486.62123873	203	17.990406036377	17.8781452178955	64.6723403930664	323.286437988281	33.6191902160645	5.97490978240967	27.6442794799805	15.5942192077637	22.951587677002	22.951587677002	13.8389225006104	458.492462158203	106.091186523438	1.29796409606934	85.2253112792969	290.116729736328	4.63885021209717	4.63885021209717	249.986557006836	0	2.38004636764526	34.322696685791	22.4570178985596	41.9586296081543	0	18.7183208465576	312.346710205078	24.825065612793	64	86.705078125	995.951477050781
204	1	322845.337092641	3135473.03514138	204	19.1692333221436	16.7002258300781	67.8703155517578	280.51953125	32.5072250366211	7.90097808837891	24.6062488555908	17.3271942138672	23.2193355560303	23.2193355560303	15.6076412200928	476.264953613281	102.391883850098	1.42028260231018	82.0499420166016	282.568237304688	6.9829535484314	6.9829535484314	178.051513671875	0	12.3937540054321	31.4040985107422	25.3350162506104	34.2832450866699	0	16.3653812408447	30.3194599151611	27.9216003417969	64	95.7994384765625	875.254455566406
205	1	344674.590237094	3136317.41594213	205	16.6956081390381	22.0832004547119	72.8996200561523	288.753448486328	33.5044059753418	3.21183657646179	30.2925701141357	14.4880876541138	21.9032649993896	21.9032649993896	13.2070455551147	610.277221679688	96.2204742431641	2.87857484817505	69.5752105712891	283.485260009766	9.28274059295654	9.28274059295654	228.53645324707	0	4.5423789024353	37.8377723693848	23.2433433532715	34.485466003418	0	13.7162113189697	11.0124998092651	19.0589141845703	64	55.9638671875	1173.16064453125
206	1	343525.974424418	3139168.43603388	206	17.8234958648682	17.4775943756104	72.354362487793	230.794250488281	30.5724773406982	6.41693258285522	24.1555442810059	16.3826122283936	21.5621604919434	21.5621604919434	14.5224914550781	479.825836181641	79.8684616088867	2.90528225898743	68.1438598632812	227.279205322266	11.5956258773804	11.5956258773804	171.756011962891	0	0	30	20	50	0	48.6245651245117	14.9601726531982	92.8898696899414	64	268.655883789062	758.6845703125
207	1	340786.341108912	3139986.14341268	207	17.6180782318115	14.5765380859375	71.9667663574219	212.396347045898	28.006649017334	7.75209760665894	20.2545528411865	16.2775592803955	20.6236934661865	20.7762680053711	14.6811952590942	420.674530029297	75.8576965332031	3.12945175170898	70.8246231079102	197.272567749023	9.64394378662109	23.0562496185303	151.332489013672	0	45.5099411010742	22.0095119476318	27.2435913085938	12.6008396148682	0	27.4600925445557	354.063354492188	49.9521560668945	64	147.633361816406	531.01904296875
208	1	340863.072299736	3139475.64262352	208	16.9621734619141	15.0050888061523	71.8322525024414	217.397567749023	27.7895698547363	6.90049934387207	20.8890705108643	15.5135803222656	20.1412239074707	20.2143402099609	13.9837017059326	449.216552734375	80.5285568237305	3.36050033569336	70.715705871582	212.913116455078	10.330530166626	24.6903018951416	160.542068481445	0	81.8973999023438	11.3504343032837	8.31959438323975	5.54639625549316	0	9.72215270996094	47.0091361999512	16.6657257080078	64	49.5200805664062	666.959228515625
209	1	340665.078709386	3139985.11904165	209	17.0888824462891	14.5453338623047	71.8018798828125	213.015853881836	27.44602394104	7.18843078613281	20.2575931549072	15.7317018508911	20.081090927124	20.2415962219238	14.1442680358887	458.211975097656	82.7924423217773	3.41832399368286	70.9036865234375	214.083450317383	10.325590133667	25.1890201568604	165.013580322266	0	73.5183639526367	14.5551614761353	5.97232341766357	2.76234841346741	0	22.5829257965088	46.5962905883789	32.8106918334961	128	127.646728515625	621.424011230469
210	1	340775.11765293	3139902.51030308	210	17.6180782318115	14.5765380859375	71.9667663574219	212.396347045898	28.006649017334	7.75209760665894	20.2545528411865	16.2775592803955	20.6236934661865	20.7762680053711	14.6811952590942	420.674530029297	75.8576965332031	3.12945175170898	70.8246231079102	197.272567749023	9.64394378662109	23.0562496185303	151.332489013672	0	45.5099411010742	22.0095119476318	27.2435913085938	12.6008396148682	0	27.4600925445557	354.063354492188	49.9521560668945	64	147.633361816406	531.01904296875
211	1	340664.779711358	3139962.95787016	211	17.0888824462891	14.5453338623047	71.8018798828125	213.015853881836	27.44602394104	7.18843078613281	20.2575931549072	15.7317018508911	20.081090927124	20.2415962219238	14.1442680358887	458.211975097656	82.7924423217773	3.41832399368286	70.9036865234375	214.083450317383	10.325590133667	25.1890201568604	165.013580322266	0	73.5183639526367	14.5551614761353	5.97232341766357	2.76234841346741	0	22.5829257965088	46.5962905883789	32.8106918334961	128	127.646728515625	621.424011230469
212	1	340645.32909944	3139974.30291635	212	17.0888824462891	14.5453338623047	71.8018798828125	213.015853881836	27.44602394104	7.18843078613281	20.2575931549072	15.7317018508911	20.081090927124	20.2415962219238	14.1442680358887	458.211975097656	82.7924423217773	3.41832399368286	70.9036865234375	214.083450317383	10.325590133667	25.1890201568604	165.013580322266	0	73.5183639526367	14.5551614761353	5.97232341766357	2.76234841346741	0	22.5829257965088	46.5962905883789	32.8106918334961	128	127.646728515625	621.424011230469
213	1	344309.756973813	3139271.78553458	213	19.134183883667	18.3413925170898	72.8169479370117	233.684066772461	32.4282264709473	7.23987913131714	25.1883487701416	17.7472839355469	22.9536514282227	22.9536514282227	15.7417602539062	459.901062011719	76.8552093505859	2.88040709495544	67.1214370727539	219.508071899414	11.7489347457886	11.7489347457886	158.600006103516	0	38.0963516235352	22.5752620697021	11.5312452316284	28.8107223510742	0	18.4542636871338	83.8507766723633	26.6751251220703	1	79.3514099121094	495.60888671875
214	1	340273.136946783	3139270.04336969	214	16.7626399993896	15.1141786575317	71.8379516601562	219.501998901367	27.6677379608154	6.62847852706909	21.0392589569092	15.2550973892212	19.9522113800049	20.0381832122803	13.7846307754517	481.389587402344	86.4094467163086	3.30750823020935	70.8681182861328	226.220932006836	10.4924373626709	26.5491962432861	172.977249145508	0	89.661865234375	10.0966110229492	0	0	0	8.85772895812988	348.383636474609	11.8695526123047	64	38.3116455078125	706.548583984375
215	1	344263.759417603	3136881.92376822	215	16.499303817749	20.842737197876	72.4734268188477	274.435577392578	32.349422454834	3.59036254882812	28.7590579986572	14.4528074264526	21.371150970459	21.371150970459	13.0418090820312	629.176696777344	102.753479003906	2.87300586700439	69.364128112793	302.522674560547	9.69406032562256	9.69406032562256	231.013107299805	0	0	35.573860168457	18.9741859436035	47.5713729858398	0	32.5338363647461	48.8337440490723	55.9966430664062	128	180.927124023438	1192.80249023438
216	1	344155.768910271	3139740.16357834	216	19.1628303527832	17.3335990905762	72.8564071655273	224.680740356445	31.5651550292969	7.77369499206543	23.7914600372314	17.9007911682129	22.7141532897949	22.7141532897949	15.8509120941162	440.226501464844	75.4657135009766	2.69292306900024	68.4769592285156	207.253082275391	10.658016204834	10.658016204834	155.895568847656	0	82.8321990966797	13.2278842926025	1.59154796600342	1.10412788391113	0	13.095516204834	9.96604347229004	18.6772193908691	64	64.1148071289062	449.929443359375
217	1	340658.304569536	3139998.84204265	217	17.2483673095703	14.4693822860718	71.7882308959961	212.108764648438	27.5286598205566	7.37301349639893	20.155647277832	16.37477684021	20.2073040008545	20.3826122283936	14.3124561309814	449.981689453125	81.4005279541016	3.35097503662109	70.950553894043	209.949401855469	10.1193542480469	24.7158870697021	162.249694824219	0	65.8758163452148	16.8325881958008	6.66485500335693	2.93548130989075	0	29.6412391662598	50.934440612793	45.0666770935059	128	151.068939208984	593.831604003906
218	1	343524.165160203	3138802.40737811	218	16.136905670166	17.8162422180176	72.0753173828125	236.866149902344	29.2609519958496	4.54207229614258	24.718879699707	14.5941181182861	20.0340538024902	20.0340538024902	12.7732915878296	614.311828613281	100.889640808105	3.69625639915466	67.792121887207	294.456298828125	14.8413848876953	14.8413848876953	217.469543457031	0	0	30	20	50	0	18.0772800445557	66.8777542114258	42.7047958374023	2	105.9658203125	1072.5771484375
219	1	340817.144362876	3139464.40311769	219	16.9621734619141	15.0050888061523	71.8322525024414	217.397567749023	27.7895698547363	6.90049934387207	20.8890705108643	15.5135803222656	20.1412239074707	20.2143402099609	13.9837017059326	449.216552734375	80.5285568237305	3.36050033569336	70.715705871582	212.913116455078	10.330530166626	24.6903018951416	160.542068481445	0	81.8973999023438	11.3504343032837	8.31959438323975	5.54639625549316	0	9.72215270996094	47.0091361999512	16.6657257080078	64	49.5200805664062	666.959228515625
220	1	343711.055962833	3139806.55016461	220	18.9063510894775	16.8128852844238	72.7868118286133	221.219055175781	30.9008731842041	7.80207920074463	23.0987949371338	16.7477226257324	22.357048034668	22.3587379455566	15.6586503982544	429.857604980469	73.8875045776367	2.60979604721069	69.2061157226562	200.638046264648	10.062427520752	21.0895309448242	156.263320922852	0	38.8250694274902	24.5664463043213	20.2073173522949	8.7121114730835	0	19.6774787902832	89.6736450195312	27.5928840637207	1	83.4561157226562	507.067718505859
221	1	344694.410551496	3136326.02148773	221	16.6956081390381	22.0832004547119	72.8996200561523	288.753448486328	33.5044059753418	3.21183657646179	30.2925701141357	14.4880876541138	21.9032649993896	21.9032649993896	13.2070455551147	610.277221679688	96.2204742431641	2.87857484817505	69.5752105712891	283.485260009766	9.28274059295654	9.28274059295654	228.53645324707	0	4.5423789024353	37.8377723693848	23.2433433532715	34.485466003418	0	13.7162113189697	11.0124998092651	19.0589141845703	64	55.9638671875	1173.16064453125
222	1	343544.176828986	3139935.76448475	222	18.7653293609619	16.4758815765381	72.7497482299805	218.904220581055	30.4894104003906	7.84207105636597	22.6473388671875	16.4858474731445	22.1452026367188	22.1679573059082	15.5554990768433	426.561920166016	73.7253799438477	2.65461754798889	69.6169509887695	200.830749511719	9.90643692016602	22.6565341949463	156.742156982422	0	29.0719757080078	26.6462230682373	30.6561870574951	13.9140462875366	0	17.0390014648438	72.1845321655273	27.0142288208008	128	87.803466796875	532.900146484375
223	1	344761.804052656	3136298.87151224	223	16.6956081390381	22.0832004547119	72.8996200561523	288.753448486328	33.5044059753418	3.21183657646179	30.2925701141357	14.4880876541138	21.9032649993896	21.9032649993896	13.2070455551147	610.277221679688	96.2204742431641	2.87857484817505	69.5752105712891	283.485260009766	9.28274059295654	9.28274059295654	228.53645324707	0	4.5423789024353	37.8377723693848	23.2433433532715	34.485466003418	0	13.7162113189697	11.0124998092651	19.0589141845703	64	55.9638671875	1173.16064453125
224	1	343805.883591225	3137911.75486914	224	16.7189636230469	19.2625331878662	72.2240295410156	252.353927612305	31.1465854644775	4.47612237930298	26.6704635620117	14.9612236022949	21.0504741668701	21.0504741668701	13.2988786697388	602.11328125	100.134368896484	3.2408390045166	67.7946166992188	295.024444580078	12.4001398086548	12.4001398086548	211.924743652344	0	9.09803485870361	31.6277809143066	27.951114654541	35.3734245300293	0	38.3297424316406	36.6416320800781	59.8297805786133	128	240.813537597656	1072.94311523438
225	1	344819.906834986	3136273.50619588	225	16.5890331268311	22.2939949035645	72.9519119262695	291.777069091797	33.5691757202148	3.00936126708984	30.5598125457764	14.3468656539917	21.8634662628174	21.8634662628174	13.0932807922363	614.044128417969	96.3926849365234	2.93432807922363	69.6892929077148	283.892852783203	9.37234210968018	9.37234210968018	230.663635253906	0	0.302298128604889	39.7104034423828	20.4343929290771	39.4144554138184	0	15.847882270813	8.28110504150391	22.4966278076172	64	62.890380859375	1189.3779296875
226	1	340655.648384765	3139969.06567866	226	17.0888824462891	14.5453338623047	71.8018798828125	213.015853881836	27.44602394104	7.18843078613281	20.2575931549072	15.7317018508911	20.081090927124	20.2415962219238	14.1442680358887	458.211975097656	82.7924423217773	3.41832399368286	70.9036865234375	214.083450317383	10.325590133667	25.1890201568604	165.013580322266	0	73.5183639526367	14.5551614761353	5.97232341766357	2.76234841346741	0	22.5829257965088	46.5962905883789	32.8106918334961	128	127.646728515625	621.424011230469
227	1	340663.55421241	3139973.83535529	227	17.0888824462891	14.5453338623047	71.8018798828125	213.015853881836	27.44602394104	7.18843078613281	20.2575931549072	15.7317018508911	20.081090927124	20.2415962219238	14.1442680358887	458.211975097656	82.7924423217773	3.41832399368286	70.9036865234375	214.083450317383	10.325590133667	25.1890201568604	165.013580322266	0	73.5183639526367	14.5551614761353	5.97232341766357	2.76234841346741	0	22.5829257965088	46.5962905883789	32.8106918334961	128	127.646728515625	621.424011230469
228	1	340647.676491772	3139988.45697467	228	17.2483673095703	14.4693822860718	71.7882308959961	212.108764648438	27.5286598205566	7.37301349639893	20.155647277832	16.37477684021	20.2073040008545	20.3826122283936	14.3124561309814	449.981689453125	81.4005279541016	3.35097503662109	70.950553894043	209.949401855469	10.1193542480469	24.7158870697021	162.249694824219	0	65.8758163452148	16.8325881958008	6.66485500335693	2.93548130989075	0	29.6412391662598	50.934440612793	45.0666770935059	128	151.068939208984	593.831604003906
229	1	340651.509792187	3139981.97734046	229	17.0888824462891	14.5453338623047	71.8018798828125	213.015853881836	27.44602394104	7.18843078613281	20.2575931549072	15.7317018508911	20.081090927124	20.2415962219238	14.1442680358887	458.211975097656	82.7924423217773	3.41832399368286	70.9036865234375	214.083450317383	10.325590133667	25.1890201568604	165.013580322266	0	73.5183639526367	14.5551614761353	5.97232341766357	2.76234841346741	0	22.5829257965088	46.5962905883789	32.8106918334961	128	127.646728515625	621.424011230469
230	1	340689.913289908	3139922.38895508	230	17.4875183105469	14.5607500076294	71.9072265625	212.568283081055	27.8578948974609	7.6085319519043	20.2493629455566	16.1410446166992	20.4838027954102	20.642707824707	14.5506858825684	431.337158203125	77.8629989624023	3.21388983726501	70.8676071166992	201.91764831543	9.79793834686279	23.6744079589844	155.245559692383	0	59.5141525268555	18.2823371887207	16.6079578399658	7.6815938949585	0	31.0514755249023	46.1670303344727	48.5631637573242	128	153.44482421875	563.237915039062
231	1	350492.729351844	3136889.50830357	231	16.9397430419922	24.2325191497803	71.9737930297852	319.261871337891	36.2028198242188	2.53426694869995	33.6685523986816	13.4429273605347	22.5371131896973	22.5371131896973	13.2877378463745	623.004455566406	101.998641967773	4.64059734344482	65.2631988525391	290.472229003906	15.1662197113037	15.1662197113037	235.026992797852	0	0	15.033670425415	15.0067338943481	69.9124526977539	0	13.4262609481812	344.666473388672	18.6392974853516	64	57.75341796875	1262.05297851562
232	1	352825.906502684	3137793.66359948	232	18.147819519043	24.6190547943115	70.0460739135742	313.045989990234	38.6283988952637	3.48145413398743	35.1469421386719	14.4195947647095	23.2559452056885	23.2559452056885	14.4195947647095	686.375427246094	126.692985534668	2.55912208557129	71.468132019043	348.551116943359	11.8492250442505	11.8492250442505	348.551116943359	0	0	15	15	70	0	14.0555686950684	350.108123779297	20.9882354736328	64	57.48388671875	1168.77661132812
233	1	350141.382194464	3138298.49559377	233	18.8559341430664	24.0160179138184	74.4147567749023	284.854888916016	36.6073837280273	4.33410930633545	32.2732734680176	15.7117033004761	23.7401103973389	23.7401103973389	15.3773307800293	573.961303710938	88.5804901123047	4.99508380889893	63.3194732666016	254.982147216797	16.7157325744629	16.7157325744629	200.657974243164	0	44.0053749084473	23.4997730255127	19.0695648193359	8.94078159332275	0	15.4843130111694	338.828765869141	22.323356628418	32	73.6392211914062	929.329223632812
234	1	278273.534444876	3113325.25592761	234	14.6484966278076	22.5088768005371	64.3945770263672	388.564270019531	35.0773010253906	0.122692286968231	34.9546089172363	11.5098972320557	21.186014175415	21.186014175415	9.90298938751221	684.514892578125	162.034210205078	3.42642593383789	90.4495315551758	450.964660644531	10.8336114883423	10.8336114883423	249.221069335938	0	0	30	20	50	0	2.34672570228577	198.353042602539	5.85186767578125	8	16.7508544921875	1250.90710449219
235	1	279770.053106409	3111251.02224611	235	13.9465398788452	19.881778717041	60.7039756774902	404.550811767578	33.6953048706055	0.943307399749756	32.7519950866699	10.7196216583252	20.5667114257812	20.5667114257812	9.11160659790039	649.181945800781	148.766204833984	2.3286030292511	92.5788192749023	429.730743408203	7.14404392242432	7.14404392242432	357.888214111328	0	0	32.3310737609863	20.4305362701416	48.5254287719727	0	7.25574398040771	87.2758865356445	11.5132141113281	128	47.9427490234375	1355.37951660156
236	1	279565.40472097	3110878.86479221	236	14.1405401229858	19.4587879180908	60.0000953674316	407.512512207031	33.7472190856934	1.31598746776581	32.4312324523926	10.8884754180908	20.8041820526123	20.8041820526123	9.28329277038574	620.4677734375	140.335815429688	1.8015398979187	92.5322036743164	405.229644775391	5.82566070556641	5.82566070556641	346.213562011719	0	3.97437191009521	27.4083576202393	22.2362422943115	52.1533508300781	0	13.7901248931885	100.228973388672	18.4740447998047	1	62.4580078125	1343.39709472656
237	1	279815.042719403	3114743.46405892	237	15.2183084487915	21.2541007995605	65.4907379150391	340.072418212891	33.2425384521484	0.788934707641602	32.4536018371582	12.6118087768555	20.542781829834	20.542781829834	10.7090749740601	716.148620605469	146.691146850586	4.3213095664978	81.9977951049805	419.364593505859	13.6424674987793	13.6424674987793	267.504760742188	0	0	30	20	50	0	12.784984588623	245.289993286133	18.6806564331055	8	65.537353515625	1047.95202636719
238	1	279365.743444646	3114227.9413974	238	15.5918531417847	21.9720764160156	65.2367172241211	358.571319580078	34.6736183166504	0.993068516254425	33.6805458068848	12.7765531539917	21.3873081207275	21.3873081207275	10.9898233413696	645.962707519531	139.671325683594	3.69323015213013	84.8950805664062	395.524291992188	11.5057306289673	11.5057306289673	237.229019165039	0	0	30	20	50	0	11.5238885879517	13.4761419296265	17.6811218261719	64	60.560546875	1014.4072265625
239	1	279144.056274155	3111398.50195961	239	13.6661138534546	19.8071479797363	60.618106842041	405.269805908203	33.3645706176758	0.689317941665649	32.6752548217773	10.4297876358032	20.3216724395752	20.3216724395752	8.83208847045898	686.576049804688	154.095901489258	2.28797912597656	92.4172134399414	447.214263916016	6.91618156433105	6.91618156433105	380.953338623047	0	0.882864415645599	23.8989791870117	19.1786098480225	59.3563079833984	0	9.00818538665771	320.904296875	23.1912689208984	64	49.1571044921875	1462.02819824219
240	1	277061.751427602	3113381.09622147	240	15.2721710205078	21.5068511962891	63.9356155395508	382.134307861328	34.9210319519043	1.28275465965271	33.6382751464844	12.2198057174683	21.6721420288086	21.6721420288086	10.6497230529785	669.902404785156	156.520599365234	3.09202122688293	88.5795135498047	436.576477050781	11.1249742507935	11.1249742507935	238.631118774414	0	0	38.3204383850098	19.7125015258789	41.5928649902344	0	9.27009201049805	281.134979248047	12.213134765625	16	41.6802978515625	1180.71459960938
241	1	279861.549459941	3113669.23497802	241	15.0028266906738	21.4832553863525	64.3694000244141	362.826751708984	34.1880111694336	0.813072443008423	33.3749389648438	12.1571769714355	20.8866481781006	20.8866481781006	10.4020776748657	688.689819335938	150.989852905273	3.83565211296082	85.9255676269531	428.855346679688	11.9544448852539	11.9544448852539	250.658767700195	0	0	30	20	50	0	18.7597999572754	330.236633300781	24.2313995361328	32	92.40576171875	1120.46643066406
242	1	278856.532016793	3113928.61783273	242	15.1873741149902	22.4503192901611	65.0859146118164	372.282440185547	34.9757919311523	0.482416093349457	34.4933738708496	12.2164335250854	21.3315944671631	21.3315944671631	10.5138416290283	663.864135742188	150.156173706055	3.65452647209167	87.4105834960938	421.330963134766	11.309962272644	11.309962272644	242.151489257812	0	0	30	20	50	0	17.2155075073242	120.779983520508	24.8726043701172	1	80.4371337890625	1121.51672363281
243	1	274642.536104261	3115761.84019157	243	16.09912109375	18.1287841796875	65.8774871826172	304.525299072266	31.1605548858643	3.64162611961365	27.518928527832	13.8934764862061	20.8426113128662	20.8426113128662	12.2065916061401	675.076232910156	157.541213989258	2.99465179443359	88.2378387451172	443.761016845703	10.3543787002563	10.3543787002563	228.382354736328	0	0	21.2909679412842	16.2021465301514	59.8223609924316	0	4.84531354904175	222.768585205078	9.20516967773438	4	23.3048095703125	1069.90612792969
244	1	275678.180953129	3114765.13418616	244	16.2817077636719	20.1010818481445	65.3597106933594	338.503875732422	33.5493812561035	2.79485082626343	30.7545299530029	13.6927146911621	21.7425765991211	21.7425765991211	12.0503349304199	696.879089355469	161.442291259766	3.90365505218506	85.5221328735352	451.195068359375	14.1144895553589	14.1144895553589	234.889266967773	0	0	25.8233032226562	19.5477046966553	57.448802947998	0	9.28397655487061	248.555114746094	15.0751342773438	16	38.9163818359375	1061.26611328125
245	1	277536.292056953	3119120.34647876	245	20.4538421630859	13.4743318557739	69.0702133178711	199.038665771484	29.9091949462891	10.4010877609253	19.5081081390381	19.5107574462891	22.7507648468018	23.3533535003662	17.8327102661133	366.484893798828	71.7123870849609	2.3256356716156	84.7898941040039	206.237838745117	7.61071968078613	17.4856433868408	141.405838012695	100	0	0	0	0	0	9.69247245788574	109.928009033203	15.3780460357666	1	61.0297088623047	180.86247253418
246	1	278395.917644703	3113776.08135393	246	14.8590707778931	22.6112785339355	64.9320602416992	380.075653076172	34.9945487976074	0.171551138162613	34.822998046875	11.801944732666	21.2061557769775	21.2061557769775	10.1526556015015	680.325927734375	158.401809692383	3.63050103187561	89.0113754272461	441.584869384766	11.339732170105	11.339732170105	247.510848999023	0	0	30	20	50	0	14.8995485305786	42.8250694274902	20.8262786865234	1	74.58056640625	1212.30249023438
247	1	275377.409492584	3114449.28438334	247	16.3202705383301	19.6691570281982	64.7598495483398	339.822906494141	33.4981346130371	3.12568926811218	30.372444152832	13.7307538986206	21.8119888305664	21.8119888305664	12.0945959091187	677.636901855469	156.306167602539	3.63617587089539	86.0811920166016	439.613189697266	13.0840177536011	13.0840177536011	226.169891357422	0	0	15.3839588165283	15.3839588165283	70	0	13.0912103652954	231.23518371582	17.9211196899414	8	65.7102661132812	1034.99572753906
248	1	274940.967203115	3114756.85162205	248	16.5562305450439	18.9114074707031	64.870964050293	326.717864990234	32.9198722839355	3.76753664016724	29.1523342132568	14.1147909164429	21.7799263000488	21.7799263000488	12.4636087417603	643.875671386719	149.002349853516	3.08875632286072	87.4120635986328	420.814819335938	11.176290512085	11.176290512085	214.075149536133	0	0	15.5056028366089	15.5056028366089	70	0	4.33198261260986	228.907012939453	6.84303283691406	8	19.0466918945312	977.107177734375
249	1	275286.885140931	3115653.22244611	249	16.1935920715332	19.1963634490967	66.3732376098633	313.313690185547	32.0094375610352	3.08760046958923	28.921838760376	13.8752927780151	21.1131973266602	21.1131973266602	12.193338394165	712.112365722656	165.17366027832	3.8192458152771	85.9416427612305	462.599639892578	13.5316390991211	13.5316390991211	242.232192993164	0	0	30	20	50	0	18.4319725036621	26.8636322021484	27.8216247558594	128	90.4578857421875	1081.89086914062
250	1	275012.303855881	3115704.07856152	250	16.3035507202148	18.6901416778564	66.2560501098633	307.867034912109	31.7084617614746	3.49951839447021	28.2089443206787	14.0523386001587	21.112491607666	21.112491607666	12.3672876358032	683.516967773438	159.107864379883	3.41707181930542	86.9139862060547	446.583129882812	11.9365177154541	11.9365177154541	232.08235168457	0	0	29.3380756378174	19.3855381011963	50.0949249267578	0	17.4083213806152	354.150329589844	25.1029357910156	64	77.028076171875	1055.10266113281
251	1	279930.863103835	3118104.01569767	251	17.6798610687256	14.8253030776978	67.5516586303711	231.579895019531	29.068416595459	7.12173557281494	21.9466800689697	16.430362701416	21.121955871582	21.121955871582	14.4296703338623	519.983825683594	103.777587890625	3.19959330558777	77.6264266967773	295.606811523438	11.8185977935791	11.8185977935791	195.22102355957	0	0	40	20	40	0	14.3791437149048	230.623138427734	20.5956726074219	8	84.7244873046875	749.999267578125
252	1	274350.891731108	3116831.57073783	252	16.658182144165	17.1611881256104	67.0298538208008	280.049987792969	30.2616500854492	4.65931606292725	25.6023330688477	14.7259368896484	20.8723220825195	20.8723220825195	13.022819519043	530.585815429688	122.63948059082	2.34340906143188	87.511474609375	344.901733398438	7.43140649795532	7.43140649795532	187.625991821289	0	0	22.0455055236816	12.0455055236816	50	0	7.61414957046509	64.6326675415039	11.8034744262695	64	40.8026733398438	969.187561035156
253	1	278037.45514477	3117969.30871442	253	19.1793460845947	15.7577056884766	70.5304565429688	226.182968139648	30.0725116729736	7.73067617416382	22.3418350219727	17.9010772705078	22.2486457824707	22.3842010498047	16.0934467315674	395.213562011719	77.1718215942383	2.56400084495544	80.371826171875	224.276565551758	8.44503211975098	20.779691696167	150.399017333984	0	11.9847059249878	33.9390907287598	28.6244850158691	25.2388095855713	0	14.3885917663574	241.795028686523	24.0788726806641	16	67.931396484375	343.073181152344
254	1	284519.573037368	3114058.88783776	254	18.8158016204834	16.2918167114258	63.8293533325195	281.122772216797	32.968505859375	7.44452238082886	25.5239849090576	16.9627552032471	23.1565856933594	23.1565856933594	15.1163654327393	503.583404541016	117.03150177002	1.21224355697632	92.5311889648438	329.436492919922	4.16081094741821	4.16081094741821	168.731307983398	0	0	37.1665229797363	19.4333038330078	44.4831733703613	0	19.1648082733154	352.911804199219	29.8994445800781	128	113.098083496094	621.973510742188
255	1	283052.547932349	3113031.7571698	255	16.2600440979004	17.7597789764404	63.3306121826172	307.941223144531	32.3549270629883	4.31192064285278	28.043004989624	14.1143474578857	21.0507659912109	21.0507659912109	12.2509050369263	691.187438964844	154.924682617188	3.10109400749207	86.5140762329102	437.632110595703	10.4299173355103	10.4299173355103	235.781219482422	0	0	31.4584560394287	23.2209968566895	53.8450050354004	0	31.097297668457	333.668579101562	50.1457748413086	32	172.144714355469	907.583251953125
256	1	281373.641615738	3114707.91389472	256	16.174388885498	18.8411197662354	65.3574829101562	295.727203369141	32.1145324707031	3.28673338890076	28.8278007507324	14.0971956253052	20.6703777313232	20.6703777313232	12.1379556655884	670.69140625	139.152572631836	3.78373432159424	81.4370422363281	394.66015625	12.7714328765869	12.7714328765869	247.096588134766	0	0	19.6184234619141	14.1645240783691	63.8421020507812	0	14.0919790267944	295.356628417969	28.7523574829102	32	75.9517822265625	927.830749511719
257	1	282585.110650886	3114395.64310422	257	18.1169700622559	17.5184707641602	65.5062789916992	271.820526123047	32.978271484375	6.23500823974609	26.7432651519775	16.3497123718262	22.2226066589355	22.2226066589355	14.4449853897095	555.828796386719	121.009857177734	2.56894326210022	84.2018127441406	341.087341308594	9.05465888977051	9.05465888977051	194.15608215332	0	0	16.248104095459	14.2351226806641	59.5210571289062	0	38.0312728881836	31.9620056152344	75.4522323608398	64	174.049072265625	709.251525878906
258	1	281122.042741523	3110268.76780076	258	15.0842552185059	20.4647178649902	60.6161880493164	419.839416503906	35.3536605834961	1.59252214431763	33.7611389160156	11.7223854064941	21.8714942932129	21.8714942932129	10.0445375442505	522.828491210938	138.192733764648	0.785273313522339	97.9676971435547	380.211639404297	4.74966859817505	4.74966859817505	296.853790283203	0	19.7727584838867	28.642162322998	26.6644668579102	18.545295715332	0	24.8531475067139	163.449890136719	36.4865341186523	4	115.33349609375	905.8447265625
259	1	282118.833647467	3111597.82853502	259	13.8425350189209	19.42751121521	61.4153366088867	378.064575195312	32.5815963745117	0.948563277721405	31.6330337524414	10.9492263793945	19.8661975860596	19.8661975860596	9.2206449508667	735.758056640625	171.064331054688	3.62548828125	87.6630859375	479.842681884766	11.0565166473389	11.0565166473389	389.637908935547	0	0	33.0522422790527	16.9477558135986	40.8432693481445	0	10.8567161560059	27.7151031494141	19.7624359130859	128	76.95751953125	1163.93798828125
260	1	280841.537811107	3113709.28296709	260	15.1388883590698	19.9937973022461	64.2811965942383	333.538665771484	32.8772888183594	1.77362143993378	31.103666305542	12.6373825073242	20.4028358459473	20.4028358459473	10.7914266586304	722.683837890625	154.934692382812	4.25945854187012	83.5593338012695	441.174865722656	13.729416847229	13.729416847229	260.659545898438	0	0	30	20	50	0	7.63933181762695	38.0597038269043	19.2299499511719	128	52.153564453125	1069.07958984375
261	1	282333.885295469	3111257.22362846	261	13.9427433013916	19.5513916015625	61.0184097290039	390.177185058594	32.9796180725098	0.937811732292175	32.041805267334	10.93519115448	20.1635494232178	20.1635494232178	9.20657444000244	701.674377441406	165.355697631836	2.99595308303833	88.5005035400391	460.691864013672	9.41590213775635	9.41590213775635	379.707611083984	0	0	34.4981269836426	18.920482635498	49.4425773620605	0	22.5138607025146	162.689315795898	35.1207580566406	4	120.116577148438	1097.96362304688
262	1	282678.138306299	3112834.58773555	262	15.3628149032593	18.0981998443604	63.049015045166	318.566650390625	31.9435405731201	3.23851370811462	28.7050285339355	13.0972232818604	20.3415107727051	20.3415107727051	11.2487764358521	758.666748046875	169.637786865234	3.72837352752686	85.7273254394531	479.054718017578	12.3771162033081	12.3771162033081	260.85107421875	0	0	5.83642339706421	14.6911172866821	61.7837867736816	0	19.4787254333496	13.3346509933472	27.9875793457031	64	93.6937255859375	1008.83526611328
263	1	282448.131080342	3114498.58065994	263	17.0987930297852	17.6086444854736	65.4548110961914	273.770141601562	32.0191535949707	5.11712884902954	26.9020233154297	15.3001079559326	21.2302322387695	21.2302322387695	13.3769092559814	651.522888183594	140.83903503418	3.10638928413391	83.5415725708008	396.525268554688	10.9521675109863	10.9521675109863	230.000244140625	0	0	18.2847881317139	16.1208419799805	65.4445495605469	0	31.269214630127	99.6498947143555	49.7884063720703	1	180.129760742188	865.786987304688
264	1	282954.846829703	3112815.139913	264	15.4405155181885	17.9518051147461	62.9981803894043	316.954620361328	31.8724632263184	3.37666893005371	28.4957942962646	13.195631980896	20.3896217346191	20.3896217346191	11.3410348892212	761.902404785156	170.872573852539	3.51956129074097	86.2471084594727	482.069458007812	11.7479133605957	11.7479133605957	261.645812988281	0	0	19.6169548034668	18.9108715057373	56.20703125	0	17.3791847229004	32.4375190734863	38.3694152832031	64	93.8123168945312	1012.06176757812
265	1	283066.158299406	3112937.05715245	265	15.9366455078125	17.8169498443604	63.1517105102539	311.979919433594	32.1614646911621	3.94847726821899	28.2129878997803	13.7472639083862	20.7988548278809	20.7988548278809	11.8873691558838	718.74072265625	161.302169799805	3.21596240997314	86.5401306152344	455.247802734375	10.7876195907593	10.7876195907593	245.894058227539	0	0	32.2083740234375	22.9928550720215	52.812141418457	0	28.4368934631348	337.066070556641	45.8285598754883	32	142.633056640625	946.599670410156
266	1	281544.42195402	3113000.7377846	266	15.5535593032837	19.1766948699951	63.4443778991699	331.923034667969	33.0704765319824	2.84444189071655	30.2260360717773	13.1082630157471	20.7981357574463	20.7981357574463	11.3007917404175	675.02099609375	148.893569946289	3.95503664016724	84.5998611450195	422.815979003906	12.7377510070801	12.7377510070801	235.746597290039	0	0	30	20	50	0	16.6091785430908	129.254104614258	22.2981567382812	1	75.7522583007812	965.449523925781
267	1	283268.497550397	3113043.9075121	267	16.3219337463379	17.626501083374	63.2425537109375	307.319030761719	32.2902030944824	4.41887521743774	27.8713283538818	14.184741973877	21.1029968261719	21.1029968261719	12.3180227279663	692.135009765625	155.949172973633	2.86666941642761	87.3178405761719	440.114929199219	9.66255187988281	9.66255187988281	235.458709716797	0	0	35.8606224060059	22.9186706542969	49.9767150878906	0	40.2019004821777	6.67936277389526	64.5829696655273	64	189.71728515625	920.905090332031
268	1	282927.239766743	3112831.93847054	268	15.4405155181885	17.9518051147461	62.9981803894043	316.954620361328	31.8724632263184	3.37666893005371	28.4957942962646	13.195631980896	20.3896217346191	20.3896217346191	11.3410348892212	761.902404785156	170.872573852539	3.51956129074097	86.2471084594727	482.069458007812	11.7479133605957	11.7479133605957	261.645812988281	0	0	19.6169548034668	18.9108715057373	56.20703125	0	17.3791847229004	32.4375190734863	38.3694152832031	64	93.8123168945312	1012.06176757812
269	1	281476.371984118	3113009.41149168	269	15.5535593032837	19.1766948699951	63.4443778991699	331.923034667969	33.0704765319824	2.84444189071655	30.2260360717773	13.1082630157471	20.7981357574463	20.7981357574463	11.3007917404175	675.02099609375	148.893569946289	3.95503664016724	84.5998611450195	422.815979003906	12.7377510070801	12.7377510070801	235.746597290039	0	0	30	20	50	0	16.6091785430908	129.254104614258	22.2981567382812	1	75.7522583007812	965.449523925781
270	1	282524.386087912	3114137.33683379	270	17.2085838317871	17.6522102355957	65.0448989868164	279.249847412109	32.4272232055664	5.28868579864502	27.1385364532471	15.35915184021	21.4566020965576	21.4566020965576	13.4507188796997	640.0966796875	139.344345092773	3.17936491966248	84.006217956543	393.841033935547	11.0485057830811	11.0485057830811	222.195617675781	0	0	5.55242538452148	12.5090866088867	66.4299926757812	0	15.859206199646	323.167205810547	25.7366790771484	64	78.9718017578125	835.158813476562
271	1	283084.438139525	3113045.1457409	271	16.2422904968262	17.6927719116211	63.285083770752	307.636596679688	32.273494720459	4.31618356704712	27.957311630249	14.1006593704224	21.0279026031494	21.0279026031494	12.2350244522095	697.862548828125	156.808898925781	3.01330804824829	86.9004440307617	442.761260986328	10.1480684280396	10.1480684280396	237.72785949707	0	0	35.2824211120605	23.4968719482422	51.7113227844238	0	34.0795745849609	352.421691894531	54.2358474731445	64	179.722717285156	929.330444335938
272	1	283009.431753526	3112828.0047224	272	15.5848588943481	17.8798484802246	62.9731559753418	316.190032958984	31.9443187713623	3.55147218704224	28.3928451538086	13.3499975204468	20.5210075378418	20.5210075378418	11.4936800003052	749.792663574219	168.471298217773	3.34370517730713	86.5601501464844	475.033905029297	11.1863098144531	11.1863098144531	257.336090087891	0	0	33.0342750549316	21.9724216461182	50.4459953308105	0	4.12821245193481	340.591522216797	26.3911056518555	64	72.9533081054688	994.806579589844
273	1	283252.481730192	3113027.90205014	273	16.3219337463379	17.626501083374	63.2425537109375	307.319030761719	32.2902030944824	4.41887521743774	27.8713283538818	14.184741973877	21.1029968261719	21.1029968261719	12.3180227279663	692.135009765625	155.949172973633	2.86666941642761	87.3178405761719	440.114929199219	9.66255187988281	9.66255187988281	235.458709716797	0	0	35.8606224060059	22.9186706542969	49.9767150878906	0	40.2019004821777	6.67936277389526	64.5829696655273	64	189.71728515625	920.905090332031
274	1	282360.091245828	3113971.38214514	274	16.8954830169678	17.8489074707031	64.7397537231445	286.358489990234	32.462703704834	4.89242696762085	27.5702781677246	14.96555519104	21.2784652709961	21.2784652709961	13.0619611740112	647.069152832031	140.622924804688	3.43155527114868	83.633659362793	397.92333984375	11.7769327163696	11.7769327163696	225.013046264648	0	0	26.0352745056152	16.6993961334229	52.4104881286621	0	9.81245517730713	310.007995605469	18.4312896728516	64	61.5344848632812	853.127624511719
275	1	282421.178099053	3114448.6308191	275	17.210750579834	17.6358509063721	65.3620300292969	275.148559570312	32.2211837768555	5.23935127258301	26.9818325042725	15.3993968963623	21.3715744018555	21.3715744018555	13.4795265197754	637.644470214844	137.95783996582	3.09611296653748	83.5669403076172	388.845703125	10.8714761734009	10.8714761734009	224.261245727539	0	0	26.1859931945801	16.4623622894287	54.7693519592285	0	21.5097217559814	100.789398193359	34.8080368041992	128	116.406005859375	841.147705078125
276	1	281936.160524317	3111434.09696269	276	13.5622577667236	19.6424999237061	61.1892166137695	387.960388183594	32.6529350280762	0.551658570766449	32.1012763977051	10.5627155303955	19.7600173950195	19.7600173950195	8.84650325775146	731.361022949219	172.849731445312	3.42362236976624	88.8413772583008	484.311096191406	10.5327701568604	10.5327701568604	389.857574462891	0	0	32.5544052124023	17.3083667755127	42.0924224853516	0	20.9345684051514	335.968780517578	30.3251953125	64	98.51171875	1184.10583496094
277	1	283718.148303428	3119454.97753683	277	18.7740802764893	14.4959163665771	65.5985641479492	246.8271484375	30.5891494750977	8.49116325378418	22.0979862213135	17.3239479064941	22.6479663848877	22.6479663848877	15.5592346191406	398.376556396484	82.3045959472656	3.61602115631104	81.0644226074219	237.950393676758	11.6388387680054	11.6388387680054	137.632736206055	0	14.641547203064	55.1436500549316	25.287504196167	11.3163623809814	0	18.7310886383057	122.398696899414	26.7882537841797	2	99.284912109375	622.807678222656
278	1	284444.219683047	3117646.10227888	278	22.5247707366943	12.612509727478	64.808464050293	205.151153564453	32.6235504150391	13.1623401641846	19.4612102508545	21.607177734375	25.2904109954834	25.5643672943115	20.1248054504395	324.235748291016	75.3121109008789	1.1964750289917	87.6444091796875	203.270446777344	3.73556017875671	12.697657585144	120.995552062988	76.9380874633789	20.7557220458984	2.57933354377747	0	0	0	4.6411452293396	16.7206573486328	19.5439014434814	128	61.2080993652344	104.858657836914
279	1	283292.09036824	3113027.95865723	279	16.4696140289307	17.5608654022217	63.2011260986328	307.013397216797	32.3758163452148	4.59007120132446	27.7857456207275	14.3368730545044	21.2469863891602	21.2469863891602	12.4698610305786	677.923095703125	153.199920654297	2.68619894981384	87.7628784179688	432.112609863281	9.05670166015625	9.05670166015625	230.338668823242	0	0	36.4388275146484	22.3404674530029	48.2421073913574	0	41.5863609313965	355.890289306641	71.2790451049805	64	201.7060546875	904.452941894531
280	1	283062.217525138	3112882.47490626	280	15.5848588943481	17.8798484802246	62.9731559753418	316.190032958984	31.9443187713623	3.55147218704224	28.3928451538086	13.3499975204468	20.5210075378418	20.5210075378418	11.4936800003052	749.792663574219	168.471298217773	3.34370517730713	86.5601501464844	475.033905029297	11.1863098144531	11.1863098144531	257.336090087891	0	0	33.0342750549316	21.9724216461182	50.4459953308105	0	4.12821245193481	340.591522216797	26.3911056518555	64	72.9533081054688	994.806579589844
281	1	280428.492679758	3116863.70207324	281	15.8975067138672	17.5903644561768	66.3756561279297	275.595336914062	29.8942222595215	3.39301419258118	26.5012092590332	14.059681892395	19.9851570129395	19.9851570129395	12.0366582870483	642.955810546875	125.757064819336	3.69952416419983	77.5785827636719	357.262847900391	12.9744071960449	12.9744071960449	244.68489074707	0	0	33.5629043579102	20.6528205871582	47.7427368164062	0	16.1908874511719	159.143005371094	27.3267364501953	2	83.2578125	977.267272949219
282	1	282946.389210435	3112836.46798278	282	15.4405155181885	17.9518051147461	62.9981803894043	316.954620361328	31.8724632263184	3.37666893005371	28.4957942962646	13.195631980896	20.3896217346191	20.3896217346191	11.3410348892212	761.902404785156	170.872573852539	3.51956129074097	86.2471084594727	482.069458007812	11.7479133605957	11.7479133605957	261.645812988281	0	0	19.6169548034668	18.9108715057373	56.20703125	0	17.3791847229004	32.4375190734863	38.3694152832031	64	93.8123168945312	1012.06176757812
283	1	282918.285887749	3112469.36781385	283	16.242504119873	18.2620258331299	62.5084686279297	332.121795654297	33.2288970947266	4.01357078552246	29.2153263092041	13.844051361084	21.4655570983887	21.4655570983887	12.0279903411865	618.0625	139.379867553711	2.79128050804138	86.3887557983398	391.615875244141	9.19831657409668	9.19831657409668	215.041687011719	0	0	17.7066173553467	15.3343963623047	57.2802505493164	0	30.1576328277588	138.144592285156	43.3074035644531	2	172.25634765625	831.688537597656
284	1	281935.741181294	3112487.27956996	284	14.6556787490845	19.071418762207	62.5247764587402	347.119476318359	32.5177421569824	2.01552224159241	30.5022201538086	12.0688800811768	20.1580848693848	20.1580848693848	10.2940149307251	734.27392578125	165.456497192383	4.05639553070068	85.7948379516602	468.05322265625	12.8638257980347	12.8638257980347	253.506698608398	0	0	30	20	50	0	16.6948757171631	289.490509033203	23.1483154296875	16	80.3380126953125	1079.79650878906
285	1	284442.98358406	3114171.13067712	285	18.9465885162354	16.3893299102783	64.1410675048828	278.449554443359	33.0799713134766	7.52800226211548	25.5519695281982	17.1198425292969	23.2338027954102	23.2338027954102	15.2778291702271	501.258148193359	116.006843566895	1.23117005825043	92.1639404296875	327.105041503906	4.24169778823853	4.24169778823853	167.766616821289	0	0.0931060463190079	39.9251098632812	20.1123352050781	39.8411102294922	0	14.5811262130737	357.557861328125	22.5078811645508	128	81.5652465820312	592.310302734375
286	1	282786.028420215	3114921.78346821	286	19.1825313568115	17.2260189056396	66.2005081176758	261.249389648438	33.4029083251953	7.38188362121582	26.0210247039795	17.5294895172119	23.0861015319824	23.0861015319824	15.6486787796021	471.974426269531	103.486015319824	1.84339249134064	84.9616775512695	289.692169189453	6.65786170959473	6.65786170959473	167.540145874023	0	19.8699073791504	30.3754615783691	35.5940780639648	27.3535137176514	0	20.7044525146484	56.1911468505859	45.4333915710449	128	124.175140380859	543.097900390625
287	1	282983.082779815	3112789.68292044	287	15.5848588943481	17.8798484802246	62.9731559753418	316.190032958984	31.9443187713623	3.55147218704224	28.3928451538086	13.3499975204468	20.5210075378418	20.5210075378418	11.4936800003052	749.792663574219	168.471298217773	3.34370517730713	86.5601501464844	475.033905029297	11.1863098144531	11.1863098144531	257.336090087891	0	0	33.0342750549316	21.9724216461182	50.4459953308105	0	4.12821245193481	340.591522216797	26.3911056518555	64	72.9533081054688	994.806579589844
288	1	283013.162797133	3112822.39388723	288	15.5848588943481	17.8798484802246	62.9731559753418	316.190032958984	31.9443187713623	3.55147218704224	28.3928451538086	13.3499975204468	20.5210075378418	20.5210075378418	11.4936800003052	749.792663574219	168.471298217773	3.34370517730713	86.5601501464844	475.033905029297	11.1863098144531	11.1863098144531	257.336090087891	0	0	33.0342750549316	21.9724216461182	50.4459953308105	0	4.12821245193481	340.591522216797	26.3911056518555	64	72.9533081054688	994.806579589844
289	1	284491.102113339	3114114.83167539	289	18.9578037261963	16.2473392486572	63.9875030517578	278.568420410156	33.0001182556152	7.60872650146484	25.3913917541504	17.1313648223877	23.2509288787842	23.2509288787842	15.2910118103027	494.939270019531	114.776031494141	1.1967521905899	92.367919921875	323.272674560547	4.14086532592773	4.14086532592773	166.155944824219	0	0	39.9829864501953	20.0255222320557	39.974479675293	0	21.9788036346436	16.9676780700684	32.938117980957	64	107.46630859375	595.294677734375
290	1	282835.549169367	3114943.05352649	290	19.1825313568115	17.2260189056396	66.2005081176758	261.249389648438	33.4029083251953	7.38188362121582	26.0210247039795	17.5294895172119	23.0861015319824	23.0861015319824	15.6486787796021	471.974426269531	103.486015319824	1.84339249134064	84.9616775512695	289.692169189453	6.65786170959473	6.65786170959473	167.540145874023	0	19.8699073791504	30.3754615783691	35.5940780639648	27.3535137176514	0	20.7044525146484	56.1911468505859	45.4333915710449	128	124.175140380859	543.097900390625
291	1	282466.225346742	3114380.73845249	291	17.2719993591309	17.661937713623	65.2599639892578	276.693908691406	32.373363494873	5.30935287475586	27.0640125274658	15.4458408355713	21.4651374816895	21.4651374816895	13.5293569564819	628.632751464844	136.142807006836	3.10522484779358	83.6034317016602	384.124542236328	10.8584289550781	10.8584289550781	220.320983886719	0	0	26.37819480896	15.9491024017334	51.9531936645508	0	16.9644107818604	84.2151336669922	24.4887771606445	128	78.2212524414062	831.031066894531
292	1	284535.079988984	3119751.56723965	292	21.7462520599365	14.4970817565918	67.2228317260742	231.919769287109	33.0259056091309	11.4601697921753	21.5657367706299	20.4819641113281	25.325267791748	25.325267791748	18.7752799987793	296.117126464844	64.204833984375	2.19430565834045	88.3978424072266	187.182601928711	6.94829607009888	6.94829607009888	95.5386047363281	35.288444519043	27.0619773864746	15.4414834976196	15.5095348358154	6.64694356918335	0	4.12891721725464	58.8273582458496	7.21172904968262	1	28.6694183349609	199.1015625
293	1	283003.13614268	3112811.49022423	293	15.5848588943481	17.8798484802246	62.9731559753418	316.190032958984	31.9443187713623	3.55147218704224	28.3928451538086	13.3499975204468	20.5210075378418	20.5210075378418	11.4936800003052	749.792663574219	168.471298217773	3.34370517730713	86.5601501464844	475.033905029297	11.1863098144531	11.1863098144531	257.336090087891	0	0	33.0342750549316	21.9724216461182	50.4459953308105	0	4.12821245193481	340.591522216797	26.3911056518555	64	72.9533081054688	994.806579589844
294	1	283156.204920737	3115208.49245943	294	19.9937362670898	16.847728729248	66.6789169311523	253.130722045898	33.6245536804199	8.3575439453125	25.2670097351074	18.4322891235352	23.7493476867676	23.7493476867676	16.5975303649902	431.095428466797	95.9775009155273	1.42855107784271	86.2710723876953	267.416717529297	5.20603513717651	5.20603513717651	154.570343017578	0	19.5763778686523	31.2729740142822	31.864917755127	17.7330589294434	0	29.4849033355713	101.128303527832	42.6789474487305	1	158.22607421875	444.720703125
295	1	283085.564901278	3113020.62523831	295	16.2422904968262	17.6927719116211	63.285083770752	307.636596679688	32.273494720459	4.31618356704712	27.957311630249	14.1006593704224	21.0279026031494	21.0279026031494	12.2350244522095	697.862548828125	156.808898925781	3.01330804824829	86.9004440307617	442.761260986328	10.1480684280396	10.1480684280396	237.72785949707	0	0	35.2824211120605	23.4968719482422	51.7113227844238	0	34.0795745849609	352.421691894531	54.2358474731445	64	179.722717285156	929.330444335938
296	1	282963.835570574	3112812.20493149	296	15.4405155181885	17.9518051147461	62.9981803894043	316.954620361328	31.8724632263184	3.37666893005371	28.4957942962646	13.195631980896	20.3896217346191	20.3896217346191	11.3410348892212	761.902404785156	170.872573852539	3.51956129074097	86.2471084594727	482.069458007812	11.7479133605957	11.7479133605957	261.645812988281	0	0	19.6169548034668	18.9108715057373	56.20703125	0	17.3791847229004	32.4375190734863	38.3694152832031	64	93.8123168945312	1012.06176757812
297	1	283272.290648886	3113036.30015918	297	16.4696140289307	17.5608654022217	63.2011260986328	307.013397216797	32.3758163452148	4.59007120132446	27.7857456207275	14.3368730545044	21.2469863891602	21.2469863891602	12.4698610305786	677.923095703125	153.199920654297	2.68619894981384	87.7628784179688	432.112609863281	9.05670166015625	9.05670166015625	230.338668823242	0	0	36.4388275146484	22.3404674530029	48.2421073913574	0	41.5863609313965	355.890289306641	71.2790451049805	64	201.7060546875	904.452941894531
298	1	282993.480285891	3112820.97803801	298	15.5848588943481	17.8798484802246	62.9731559753418	316.190032958984	31.9443187713623	3.55147218704224	28.3928451538086	13.3499975204468	20.5210075378418	20.5210075378418	11.4936800003052	749.792663574219	168.471298217773	3.34370517730713	86.5601501464844	475.033905029297	11.1863098144531	11.1863098144531	257.336090087891	0	0	33.0342750549316	21.9724216461182	50.4459953308105	0	4.12821245193481	340.591522216797	26.3911056518555	64	72.9533081054688	994.806579589844
299	1	284500.18739202	3114068.32849683	299	18.8158016204834	16.2918167114258	63.8293533325195	281.122772216797	32.968505859375	7.44452238082886	25.5239849090576	16.9627552032471	23.1565856933594	23.1565856933594	15.1163654327393	503.583404541016	117.03150177002	1.21224355697632	92.5311889648438	329.436492919922	4.16081094741821	4.16081094741821	168.731307983398	0	0	37.1665229797363	19.4333038330078	44.4831733703613	0	19.1648082733154	352.911804199219	29.8994445800781	128	113.098083496094	621.973510742188
300	1	283266.443609059	3113033.63486859	300	16.3219337463379	17.626501083374	63.2425537109375	307.319030761719	32.2902030944824	4.41887521743774	27.8713283538818	14.184741973877	21.1029968261719	21.1029968261719	12.3180227279663	692.135009765625	155.949172973633	2.86666941642761	87.3178405761719	440.114929199219	9.66255187988281	9.66255187988281	235.458709716797	0	0	35.8606224060059	22.9186706542969	49.9767150878906	0	40.2019004821777	6.67936277389526	64.5829696655273	64	189.71728515625	920.905090332031
301	1	282502.623181284	3113531.21647972	301	15.8096580505371	17.8534908294678	64.1323318481445	295.595733642578	31.6608829498291	3.82233309745789	27.838550567627	13.7827739715576	20.3682537078857	20.3682537078857	11.8915729522705	769.878784179688	169.298538208008	4.01344680786133	84.546516418457	479.562469482422	13.6074409484863	13.6074409484863	264.454284667969	0	0	30	19.0545711517334	50	0	7.94933795928955	346.803192138672	28.6376953125	32	67.1419677734375	1007.93243408203
302	1	283270.177088307	3113033.56705611	302	16.3219337463379	17.626501083374	63.2425537109375	307.319030761719	32.2902030944824	4.41887521743774	27.8713283538818	14.184741973877	21.1029968261719	21.1029968261719	12.3180227279663	692.135009765625	155.949172973633	2.86666941642761	87.3178405761719	440.114929199219	9.66255187988281	9.66255187988281	235.458709716797	0	0	35.8606224060059	22.9186706542969	49.9767150878906	0	40.2019004821777	6.67936277389526	64.5829696655273	64	189.71728515625	920.905090332031
303	1	282502.158509717	3114254.92162718	303	17.3155059814453	17.6255512237549	65.1742477416992	277.216735839844	32.4384078979492	5.39464330673218	27.0437641143799	15.4872341156006	21.5231647491455	21.5231647491455	13.5764999389648	631.399719238281	137.28694152832	3.09268450737	83.9486846923828	387.711853027344	10.7924842834473	10.7924842834473	219.816375732422	0	0	14.5078639984131	13.5801067352295	60.0126419067383	0	9.03391361236572	331.556793212891	18.8581848144531	64	62.154296875	821.657165527344
304	1	282891.248901007	3113635.66303051	304	17.5195293426514	17.5822467803955	64.3938446044922	287.970153808594	32.9899787902832	5.68570423126221	27.3042736053467	15.5879793167114	21.9451274871826	21.9451274871826	13.7052745819092	600.58447265625	133.080322265625	2.78171634674072	85.7889022827148	377.014434814453	9.52031326293945	9.52031326293945	203.98811340332	0	0	25.8720226287842	18.4859085083008	54.1652488708496	0	27.3504981994629	114.867835998535	38.7890472412109	1	130.29150390625	774.333862304688
305	1	282566.067342263	3114445.32317079	305	17.5623569488525	17.5731296539307	65.4249801635742	273.50439453125	32.4963493347168	5.63633489608765	26.8600158691406	15.7724161148071	21.6956615447998	21.6956615447998	13.8589963912964	608.205444335938	131.995361328125	2.88363981246948	83.8698501586914	372.025115966797	10.1471538543701	10.1471538543701	213.186279296875	0	0	23.140796661377	15.168478012085	57.1566352844238	0	33.648609161377	68.7666778564453	53.532341003418	128	214.661560058594	797.6328125
306	1	282896.412103002	3115009.79168699	306	19.5746269226074	17.1149425506592	66.3738632202148	258.455261230469	33.6089820861816	7.82326364517212	25.785717010498	17.9535865783691	23.4275169372559	23.4275169372559	16.0872840881348	445.617584228516	98.1708374023438	1.64666152000427	85.3852310180664	274.393981933594	5.97331285476685	5.97331285476685	158.607513427734	0	16.6527919769287	25.8791255950928	31.3273048400879	28.7255935668945	0	14.0529413223267	57.0503005981445	34.9700736999512	1	78.6559448242188	494.029510498047
307	1	283270.515737912	3113030.56769391	307	16.3219337463379	17.626501083374	63.2425537109375	307.319030761719	32.2902030944824	4.41887521743774	27.8713283538818	14.184741973877	21.1029968261719	21.1029968261719	12.3180227279663	692.135009765625	155.949172973633	2.86666941642761	87.3178405761719	440.114929199219	9.66255187988281	9.66255187988281	235.458709716797	0	0	35.8606224060059	22.9186706542969	49.9767150878906	0	40.2019004821777	6.67936277389526	64.5829696655273	64	189.71728515625	920.905090332031
308	1	281442.838994973	3117275.52911428	308	16.7806015014648	16.024751663208	65.9095306396484	257.144683837891	29.708517074585	5.39529943466187	24.3132171630859	15.1783800125122	20.6556301116943	20.6556301116943	13.2172403335571	551.796447753906	108.687995910645	2.92373657226562	78.2276458740234	306.917083740234	10.7737083435059	10.7737083435059	214.462615966797	0	0	38.8488426208496	21.7267398834229	38.2732620239258	0	11.1565866470337	141.353408813477	17.3793792724609	2	67.8963623046875	851.68359375
309	1	283008.908860327	3115003.42031897	309	19.7317695617676	17.067720413208	66.4237289428711	257.586700439453	33.700756072998	8.00548362731934	25.6952724456787	18.1212482452393	23.5711917877197	23.5711917877197	16.2645320892334	443.140563964844	98.029655456543	1.58469200134277	85.8041610717773	274.055816650391	5.74341869354248	5.74341869354248	157.362365722656	0	19.2216148376465	30.3478870391846	32.4142761230469	24.6481380462646	0	17.841646194458	36.0980110168457	40.0467224121094	128	109.534576416016	472.399291992188
310	1	283013.580281613	3115006.32853147	310	19.7317695617676	17.067720413208	66.4237289428711	257.586700439453	33.700756072998	8.00548362731934	25.6952724456787	18.1212482452393	23.5711917877197	23.5711917877197	16.2645320892334	443.140563964844	98.029655456543	1.58469200134277	85.8041610717773	274.055816650391	5.74341869354248	5.74341869354248	157.362365722656	0	19.2216148376465	30.3478870391846	32.4142761230469	24.6481380462646	0	17.841646194458	36.0980110168457	40.0467224121094	128	109.534576416016	472.399291992188
311	1	443246.956424818	3105769.92509026	311	19.3556365966797	18.7896366119385	66.1108322143555	315.738983154297	35.2023048400879	6.78087186813354	28.4214324951172	14.6992950439453	24.0139503479004	24.0139503479004	14.6992950439453	516.379699707031	87.9763107299805	5.83968687057495	70.5682220458984	255.386947631836	17.9874572753906	17.9874572753906	255.386947631836	0	14.426661491394	32.7842826843262	30.8235778808594	21.9630908966064	0	8.82786655426025	108.732231140137	21.8533248901367	128	75.610107421875	562.824768066406
312	1	444584.500308288	3103468.48082346	312	18.5334072113037	19.7977275848389	65.3436737060547	324.137969970703	35.729076385498	5.4312219619751	30.2978553771973	15.4105939865112	23.4466648101807	23.4466648101807	13.9152154922485	543.119201660156	97.9783325195312	5.16557216644287	73.2273025512695	277.021575927734	15.732497215271	15.732497215271	266.834838867188	0	20	30.6980953216553	33.9528579711914	16.0471439361572	0	17.03537940979	58.5109367370605	25.5512847900391	128	91.891357421875	754.085388183594
313	1	441746.616494889	3107054.45915869	313	19.5099945068359	17.4529685974121	66.6717681884766	299.797424316406	33.7468338012695	7.56934499740601	26.1774883270264	15.0738658905029	23.8652114868164	23.8652114868164	15.0738658905029	480.8291015625	81.8456115722656	5.39421510696411	68.6870269775391	233.78254699707	16.8511981964111	16.8511981964111	233.78254699707	0	0	40	20	40	0	23.1072235107422	316.367401123047	32.598258972168	64	132.400817871094	559.757629394531
314	1	444718.589520956	3103179.05388012	314	18.582275390625	19.9937591552734	65.3416595458984	325.744262695312	35.9648361206055	5.36603593826294	30.5988006591797	15.4736309051514	23.543794631958	23.543794631958	13.9690284729004	547.370544433594	98.0320510864258	5.13303232192993	73.3173904418945	278.396331787109	15.4723443984985	15.4723443984985	270.210052490234	0	10.6634140014648	35.7166175842285	26.4250717163086	28.2432231903076	0	12.2776165008545	68.6361846923828	24.7455673217773	64	67.118408203125	760.527954101562
315	1	442073.743208445	3101544.23356766	315	17.7072124481201	20.229829788208	64.0717239379883	347.734619140625	35.9958381652832	4.42211246490479	31.5737266540527	14.7654066085815	23.1843204498291	23.1843204498291	13.1667032241821	621.358337402344	109.209205627441	3.04055428504944	75.3903884887695	323.297119140625	11.7809972763062	11.7809972763062	314.929534912109	0	5.8688850402832	35.541187286377	20.8731517791748	39.2858734130859	0	13.9336204528809	314.193878173828	37.4888534545898	64	107.210327148438	984.133911132812
316	1	443279.623753304	3105717.37025044	316	19.3462238311768	18.7699813842773	66.1114196777344	315.581634521484	35.1768951416016	6.78543615341187	28.3914585113525	14.6934652328491	23.9987907409668	23.9987907409668	14.6934652328491	515.47412109375	88.0159225463867	5.81497001647949	70.6698608398438	255.007034301758	17.9145259857178	17.9145259857178	255.007034301758	0	14.426661491394	33.3676948547363	29.9484558105469	22.8382129669189	0	9.98542404174805	0.911496460437775	18.8937377929688	128	75.5504150390625	558.64697265625
317	1	441739.491528788	3107084.29437013	317	19.5099945068359	17.4529685974121	66.6717681884766	299.797424316406	33.7468338012695	7.56934499740601	26.1774883270264	15.0738658905029	23.8652114868164	23.8652114868164	15.0738658905029	480.8291015625	81.8456115722656	5.39421510696411	68.6870269775391	233.78254699707	16.8511981964111	16.8511981964111	233.78254699707	0	0	40	20	40	0	23.1072235107422	316.367401123047	32.598258972168	64	132.400817871094	559.757629394531
318	1	443111.346863732	3105746.52960622	318	19.2386817932129	18.8029518127441	66.092399597168	316.024688720703	35.1001586914062	6.65065622329712	28.4495048522949	14.5765838623047	23.9042434692383	23.9042434692383	14.5765838623047	523.680541992188	89.0765533447266	5.93278694152832	70.4706649780273	258.944976806641	18.2725353240967	18.2725353240967	258.944976806641	0	14.9930830001831	32.170597076416	31.744104385376	20.7593536376953	0	24.1540031433105	119.28800201416	36.1212844848633	1	119.362426757812	587.914184570312
319	1	443388.089276601	3106067.70296913	319	19.5229225158691	18.5691070556641	66.3296203613281	313.047210693359	35.0655250549316	7.07030773162842	27.9952163696289	14.8994588851929	24.1132392883301	24.1132392883301	14.8994588851929	502.766876220703	85.8332366943359	5.65983390808105	70.5883255004883	248.756454467773	17.5106201171875	17.5106201171875	248.756454467773	0	20	32.0489845275879	31.9265232086182	18.0734729766846	0	10.3359842300415	61.1987342834473	28.2433471679688	64	63.7557983398438	520.71923828125
320	1	443394.974576222	3105944.70234914	320	19.4529685974121	18.6280403137207	66.2544097900391	313.883483886719	35.0859146118164	6.96997451782227	28.1159381866455	14.8199682235718	24.0626583099365	24.0626583099365	14.8199682235718	507.067596435547	86.5980987548828	5.70934915542603	70.6450653076172	250.952224731445	17.6371536254883	17.6371536254883	250.952224731445	0	20	32.0660247802734	31.9009609222412	18.0990371704102	0	6.86488676071167	74.3347091674805	20.7338027954102	64	55.2337036132812	531.994140625
321	1	443310.937441008	3106104.73727735	321	19.3268203735352	18.52490234375	66.3718490600586	312.539398193359	34.7971496582031	6.88634204864502	27.9108085632324	14.7058906555176	23.9054260253906	23.9054260253906	14.7058906555176	511.7294921875	87.2343521118164	5.7756085395813	70.4283294677734	252.928344726562	17.8972797393799	17.8972797393799	252.928344726562	0	20	31.2846240997314	33.0730628967285	16.9269351959229	0	34.1765174865723	90.7216949462891	52.8644027709961	1	153.810852050781	567.242736816406
322	1	443403.691849522	3105855.81393804	322	19.4295387268066	18.6863212585449	66.1853256225586	314.624542236328	35.1507186889648	6.91736888885498	28.2333488464355	14.7890119552612	24.0573787689209	24.0573787689209	14.7890119552612	508.856567382812	86.9715423583984	5.72740840911865	70.7071990966797	251.854568481445	17.6695594787598	17.6695594787598	251.854568481445	0	20	32.0830688476562	31.8753986358643	18.1246013641357	0	4.63275957107544	47.7127113342285	17.0176010131836	64	43.9588012695312	538.554931640625
323	1	443531.689743341	3105640.95666969	323	19.2278537750244	18.7667808532715	66.0260620117188	315.934417724609	35.0999183654785	6.67660808563232	28.4233093261719	14.5771455764771	23.8856811523438	23.8856811523438	14.5771455764771	516.987243652344	88.8245162963867	5.78170251846313	70.9572982788086	255.823699951172	17.8083877563477	17.8083877563477	255.823699951172	0	4.7119026184082	36.861457824707	24.7078151702881	32.9362335205078	0	11.8840379714966	52.524341583252	18.0395431518555	64	71.8460693359375	566.101867675781
324	1	441054.969025471	3107317.52386897	324	19.132137298584	16.9546203613281	66.6476669311523	295.245422363281	32.8382568359375	7.39903450012207	25.4392204284668	14.7697658538818	23.3986473083496	23.3986473083496	14.7697658538818	493.484893798828	84.4067535400391	5.64113569259644	68.0817642211914	238.963241577148	17.2640476226807	17.2640476226807	238.963241577148	0	0	38.6558990478516	22.0161514282227	37.9838485717773	0	23.0595855712891	302.832061767578	29.9296035766602	16	119.358215332031	627.001953125
325	1	459523.559448881	3097559.76824665	325	21.9563579559326	15.4503269195557	63.2848052978516	290.620208740234	34.9406661987305	10.5267086029053	24.4139595031738	18.4706687927246	26.361177444458	26.361177444458	17.8825244903564	166.674560546875	37.0283203125	0	88.7366943359375	103.522941589355	0	0	75.2256698608398	53.4738464355469	12.5865745544434	3.14423084259033	3.14423084259033	2.09615397453308	25.5646171569824	1.22138810157776	16.869873046875	1.83111381530762	32	6.23263549804688	117.052253723145
326	1	195837.486274003	3071792.93644318	326	18.2618846893311	14.8388938903809	63.6221351623535	275.529937744141	31.533374786377	8.20976734161377	23.3236083984375	16.0877342224121	21.1504459381104	22.5769023895264	14.7554025650024	479.037414550781	97.9978332519531	0	86.4544372558594	291.757537841797	5.09812498092651	6.52738285064697	250.777572631836	0	0	39.2629928588867	20.7370071411133	42.2110252380371	0	21.9905910491943	11.762659072876	31.9028778076172	64	95.5006103515625	876.224609375
327	1	443230	3105739	327	19.3556365966797	18.7896366119385	66.1108322143555	315.738983154297	35.2023048400879	6.78087186813354	28.4214324951172	14.6992950439453	24.0139503479004	24.0139503479004	14.6992950439453	516.379699707031	87.9763107299805	5.83968687057495	70.5682220458984	255.386947631836	17.9874572753906	17.9874572753906	255.386947631836	0	14.426661491394	32.7842826843262	30.8235778808594	21.9630908966064	0	8.82786655426025	108.732231140137	21.8533248901367	128	75.610107421875	562.824768066406
328	1	443402	3106125	328	19.5825996398926	18.5094394683838	66.404296875	312.180267333984	35.0341262817383	7.16024923324585	27.8738784790039	14.9695014953613	24.1531429290771	24.1531429290771	14.9695014953613	498.770477294922	85.1531448364258	5.61091709136963	70.5363006591797	246.666488647461	17.3886432647705	17.3886432647705	246.666488647461	0	20	32.0319404602051	31.9520874023438	18.047908782959	0	13.1493644714355	71.5885925292969	29.8992309570312	64	70.9091796875	512.197143554688
329	1	443455	3105355	329	18.7528018951416	18.9678440093994	65.7884674072266	318.412048339844	34.9138412475586	6.08226346969604	28.831579208374	14.0763101577759	23.4719047546387	23.4719047546387	14.0763101577759	547.062133789062	94.4847717285156	6.09120464324951	71.1128463745117	270.021087646484	18.7200469970703	18.7200469970703	270.021087646484	0	0	39.6638679504395	20.5041999816895	39.4958000183105	0	23.0252876281738	45.2153816223145	33.7295303344727	64	105.189697265625	660.195983886719
330	1	441689	3107490	330	19.429178237915	17.0422458648682	67.1157608032227	292.112579345703	33.0746574401855	7.68230390548706	25.3923511505127	15.1249103546143	23.6303653717041	23.6303653717041	15.1249103546143	471.234191894531	79.9970626831055	5.24642705917358	68.44189453125	227.283401489258	16.5976390838623	16.5976390838623	227.283401489258	0	0	40	20	40	0	33.3989486694336	273.882629394531	51.3413391113281	16	146.353637695312	565.506652832031
331	1	444659	3102869	331	18.5742378234863	20.1014080047607	65.2188873291016	327.095336914062	36.1203384399414	5.29887866973877	30.8214569091797	15.5125436782837	23.5860462188721	23.5860462188721	13.9793815612793	546.482360839844	97.3111572265625	4.98233270645142	73.4897155761719	277.654174804688	15.0201864242554	15.0201864242554	270.949554443359	0	13.5364284515381	35.2765960693359	27.0851058959961	26.1466789245605	0	8.74615573883057	64.9876098632812	26.3315811157227	128	57.5380249023438	777.619323730469
332	1	443439	3105386	332	18.7528018951416	18.9678440093994	65.7884674072266	318.412048339844	34.9138412475586	6.08226346969604	28.831579208374	14.0763101577759	23.4719047546387	23.4719047546387	14.0763101577759	547.062133789062	94.4847717285156	6.09120464324951	71.1128463745117	270.021087646484	18.7200469970703	18.7200469970703	270.021087646484	0	0	39.6638679504395	20.5041999816895	39.4958000183105	0	23.0252876281738	45.2153816223145	33.7295303344727	64	105.189697265625	660.195983886719
333	1	442146	3104875	333	18.8393383026123	19.2979373931885	65.3834075927734	324.910064697266	35.4816246032715	5.96656799316406	29.5150547027588	14.1033887863159	23.734094619751	23.734094619751	14.1033887863159	546.898559570312	93.2311325073242	5.9055814743042	70.8920745849609	272.009826660156	17.9577903747559	17.9577903747559	272.009826660156	0	6.69977283477783	35.2380523681641	27.1429195404053	29.507194519043	0	17.7362308502197	39.5852203369141	27.3434143066406	128	94.648681640625	721.458618164062
334	1	444130	3107743	334	19.8827438354492	17.3231506347656	67.5773162841797	293.832061767578	33.6947555541992	8.06016731262207	25.6345882415771	15.5820369720459	24.067008972168	24.067008972168	15.5820369720459	431.700988769531	75.632453918457	4.44236707687378	70.9111633300781	211.651306152344	14.3306570053101	14.3306570053101	211.651306152344	0	0.469474881887436	39.8758316040039	31.3944129943848	39.5621376037598	0	28.4667320251465	292.089263916016	41.8455810546875	16	126.674194335938	452.211364746094
335	1	440791	3107408	335	19.4784545898438	16.7643756866455	66.6941909790039	293.044586181641	32.979606628418	7.84339714050293	25.136209487915	15.1592350006104	23.7050743103027	23.7050743103027	15.1592350006104	473.7353515625	81.1543655395508	5.45818471908569	67.9007720947266	229.190887451172	16.5819511413574	16.5819511413574	229.190887451172	0	8.3934211730957	34.2851066589355	28.5723419189453	27.2309474945068	0	14.0104827880859	94.9679336547852	20.3285293579102	128	79.408447265625	573.475158691406
336	1	443446	3105363	336	18.7528018951416	18.9678440093994	65.7884674072266	318.412048339844	34.9138412475586	6.08226346969604	28.831579208374	14.0763101577759	23.4719047546387	23.4719047546387	14.0763101577759	547.062133789062	94.4847717285156	6.09120464324951	71.1128463745117	270.021087646484	18.7200469970703	18.7200469970703	270.021087646484	0	0	39.6638679504395	20.5041999816895	39.4958000183105	0	23.0252876281738	45.2153816223145	33.7295303344727	64	105.189697265625	660.195983886719
337	1	442119	3104862	337	18.8393383026123	19.2979373931885	65.3834075927734	324.910064697266	35.4816246032715	5.96656799316406	29.5150547027588	14.1033887863159	23.734094619751	23.734094619751	14.1033887863159	546.898559570312	93.2311325073242	5.9055814743042	70.8920745849609	272.009826660156	17.9577903747559	17.9577903747559	272.009826660156	0	6.69977283477783	35.2380523681641	27.1429195404053	29.507194519043	0	17.7362308502197	39.5852203369141	27.3434143066406	128	94.648681640625	721.458618164062
338	1	442381	3104943	338	19.2041778564453	19.3014698028564	65.5420227050781	323.038665771484	35.7903442382812	6.34133386611938	29.4490089416504	14.4844388961792	24.05539894104	24.05539894104	14.4844388961792	521.798400878906	88.8154907226562	5.71462535858154	70.8366546630859	258.560302734375	17.4379444122314	17.4379444122314	258.560302734375	0	0	38.5224342346191	22.2163467407227	37.7836532592773	0	4.0758638381958	348.424560546875	17.0603790283203	64	37.9447631835938	648.491027832031
339	1	443397	3106117	339	19.5825996398926	18.5094394683838	66.404296875	312.180267333984	35.0341262817383	7.16024923324585	27.8738784790039	14.9695014953613	24.1531429290771	24.1531429290771	14.9695014953613	498.770477294922	85.1531448364258	5.61091709136963	70.5363006591797	246.666488647461	17.3886432647705	17.3886432647705	246.666488647461	0	20	32.0319404602051	31.9520874023438	18.047908782959	0	13.1493644714355	71.5885925292969	29.8992309570312	64	70.9091796875	512.197143554688
340	1	441641	3107717	340	19.7195472717285	16.8315582275391	67.3223571777344	288.363311767578	33.0805969238281	8.07912826538086	25.0014667510986	15.4845390319824	23.8496894836426	23.8496894836426	15.4845390319824	454.935882568359	77.3480911254883	5.05424022674561	68.2619323730469	218.765090942383	16.0368499755859	16.0368499755859	218.765090942383	0	0	40	20	40	0	18.9681739807129	279.188385009766	27.6602630615234	16	90.0919799804688	509.89404296875
341	1	441676	3107086	341	19.5099945068359	17.4529685974121	66.6717681884766	299.797424316406	33.7468338012695	7.56934499740601	26.1774883270264	15.0738658905029	23.8652114868164	23.8652114868164	15.0738658905029	480.8291015625	81.8456115722656	5.39421510696411	68.6870269775391	233.78254699707	16.8511981964111	16.8511981964111	233.78254699707	0	0	40	20	40	0	23.1072235107422	316.367401123047	32.598258972168	64	132.400817871094	559.757629394531
342	1	441344	3106608	342	19.1896495819092	17.6656036376953	66.1702880859375	306.184204101562	33.818302154541	7.12110710144043	26.6971950531006	14.6476030349731	23.6745853424072	23.6745853424072	14.6476030349731	504.657958984375	86.7252731323242	5.69736433029175	68.7327194213867	246.881454467773	17.427074432373	17.427074432373	246.881454467773	0	12.22802734375	34.4776268005371	28.2835578918457	25.6024284362793	0	24.0186786651611	116.866592407227	35.5109405517578	1	110.078979492188	628.803527832031
343	1	443712	3106795	343	19.7448272705078	18.0276165008545	66.9153594970703	305.287658691406	34.5097770690918	7.56883859634399	26.940938949585	15.2347745895386	24.1584033966064	24.1584033966064	15.2347745895386	473.252136230469	81.7219772338867	5.16922807693481	70.6073913574219	233.146545410156	16.2755641937256	16.2755641937256	233.146545410156	0	0	36.5690956115723	19.4308567047119	48.0221519470215	0	24.8054180145264	278.748291015625	36.4455223083496	16	117.153656005859	483.495849609375
344	1	444745	3103156	344	18.582275390625	19.9937591552734	65.3416595458984	325.744262695312	35.9648361206055	5.36603593826294	30.5988006591797	15.4736309051514	23.543794631958	23.543794631958	13.9690284729004	547.370544433594	98.0320510864258	5.13303232192993	73.3173904418945	278.396331787109	15.4723443984985	15.4723443984985	270.210052490234	0	10.6634140014648	35.7166175842285	26.4250717163086	28.2432231903076	0	12.2776165008545	68.6361846923828	24.7455673217773	64	67.118408203125	760.527954101562
345	1	443455	3105367	345	18.7528018951416	18.9678440093994	65.7884674072266	318.412048339844	34.9138412475586	6.08226346969604	28.831579208374	14.0763101577759	23.4719047546387	23.4719047546387	14.0763101577759	547.062133789062	94.4847717285156	6.09120464324951	71.1128463745117	270.021087646484	18.7200469970703	18.7200469970703	270.021087646484	0	0	39.6638679504395	20.5041999816895	39.4958000183105	0	23.0252876281738	45.2153816223145	33.7295303344727	64	105.189697265625	660.195983886719
346	1	443553	3105249	346	18.9027633666992	18.9807014465332	65.7401580810547	318.395141601562	35.1073875427246	6.23505210876465	28.87233543396	14.2346134185791	23.6260871887207	23.6260871887207	14.2346134185791	533.282592773438	92.6253204345703	5.89169597625732	71.3155517578125	262.960083007812	18.1137104034424	18.1137104034424	262.960083007812	0	0	39.2341766357422	21.1487331390381	38.8512649536133	0	24.5493221282959	57.0183372497559	35.9592437744141	1	122.325073242188	632.166259765625
347	1	442163	3103982	347	18.8444271087646	19.7423286437988	65.0333938598633	329.68115234375	36.1072082519531	5.7499828338623	30.3572235107422	14.3359861373901	23.882453918457	23.882453918457	14.1450281143188	528.7861328125	91.1987457275391	5.18824195861816	72.2056274414062	263.033386230469	15.8560667037964	15.8560667037964	263.025329589844	0	14.3633975982666	35.3044128417969	27.0433788299561	25.7749214172363	0	15.6774988174438	81.5283050537109	27.4788360595703	128	81.250244140625	740.206481933594
348	1	442123	3104850	348	18.8393383026123	19.2979373931885	65.3834075927734	324.910064697266	35.4816246032715	5.96656799316406	29.5150547027588	14.1033887863159	23.734094619751	23.734094619751	14.1033887863159	546.898559570312	93.2311325073242	5.9055814743042	70.8920745849609	272.009826660156	17.9577903747559	17.9577903747559	272.009826660156	0	6.69977283477783	35.2380523681641	27.1429195404053	29.507194519043	0	17.7362308502197	39.5852203369141	27.3434143066406	128	94.648681640625	721.458618164062
349	1	444040	3107427	349	19.613842010498	17.5566482543945	67.3175354003906	298.180908203125	33.7522735595703	7.67190265655518	26.0803680419922	15.2321910858154	23.8801078796387	23.8801078796387	15.2321910858154	452.369110107422	78.9287719726562	4.7472038269043	70.8223724365234	222.166366577148	15.1872529983521	15.1872529983521	222.166366577148	0	3.06509923934937	38.1833419799805	23.2697944641113	35.6466674804688	0	22.4365921020508	307.111358642578	29.2151641845703	32	117.453918457031	500.143829345703
350	1	440575	3107178	350	19.2605171203613	16.9546489715576	66.2749328613281	298.583251953125	33.0980224609375	7.51568841934204	25.582332611084	14.8438863754272	23.5954818725586	23.5954818725586	14.8438863754272	490.359161376953	84.5607070922852	5.59013652801514	67.9906845092773	238.036285400391	17.0134773254395	17.0134773254395	238.036285400391	0	16.306037902832	35.5332107543945	26.7001838684082	25.1467971801758	0	10.9974994659424	6.21380996704102	23.6453018188477	128	92.4238891601562	617.804382324219
351	1	444565.74	3102860.2	351	18.525390625	20.0805988311768	65.174430847168	327.0107421875	36.0733451843262	5.26279354095459	30.8105525970459	15.477499961853	23.5382881164551	23.5382881164551	13.9346685409546	548.230224609375	97.7390670776367	5.00685358047485	73.5153121948242	278.779449462891	15.0447721481323	15.0447721481323	271.687835693359	0	20	32.9698791503906	30.5451793670654	19.4548206329346	0	5.33002424240112	60.3000373840332	27.5495376586914	1	63.2681274414062	785.768493652344
352	1	442173	3104855	352	18.8988761901855	19.3234920501709	65.4167633056641	324.573364257812	35.5541725158691	6.01510763168335	29.5390663146973	14.1665067672729	23.7858791351318	23.7858791351318	14.1665067672729	543.553283691406	92.4595031738281	5.88735055923462	70.913330078125	270.008178710938	17.9170150756836	17.9170150756836	270.008178710938	0	3.32592034339905	36.9741706848145	24.5387420654297	33.7982978820801	0	19.7298812866211	44.0732650756836	32.5458908081055	128	112.922973632812	713.926452636719
353	1	443444	3105359	353	18.7528018951416	18.9678440093994	65.7884674072266	318.412048339844	34.9138412475586	6.08226346969604	28.831579208374	14.0763101577759	23.4719047546387	23.4719047546387	14.0763101577759	547.062133789062	94.4847717285156	6.09120464324951	71.1128463745117	270.021087646484	18.7200469970703	18.7200469970703	270.021087646484	0	0	39.6638679504395	20.5041999816895	39.4958000183105	0	23.0252876281738	45.2153816223145	33.7295303344727	64	105.189697265625	660.195983886719
354	1	442008	3104765	354	18.6968612670898	19.3334445953369	65.2976455688477	326.014953613281	35.4095268249512	5.80132913589478	29.6081962585449	13.9556179046631	23.6185054779053	23.6185054779053	13.9556179046631	557.63134765625	95.1734313964844	5.96855545043945	71.0221252441406	277.742767333984	18.0958919525146	18.0958919525146	277.742767333984	0	3.52504944801331	35.3921241760254	26.9118118286133	31.325662612915	0	17.3122901916504	15.3294248580933	32.9677658081055	128	91.43994140625	750.704284667969
355	1	442065	3104795	355	18.7558288574219	19.2687702178955	65.3443450927734	325.266632080078	35.3833923339844	5.89534044265747	29.4880504608154	14.0160522460938	23.658447265625	23.658447265625	14.0160522460938	552.462951660156	94.4129943847656	5.9467134475708	70.8759918212891	275.112182617188	18.06520652771	18.06520652771	275.112182617188	0	10.1807565689087	33.612003326416	29.5819969177246	25.3276252746582	0	18.7805557250977	93.192008972168	37.0660400390625	128	146.792358398438	738.020568847656
356	1	442378	3103710	356	17.9915943145752	19.7946872711182	64.9074249267578	329.859527587891	35.3571701049805	4.86036252975464	30.49680519104	15.0526485443115	23.0341014862061	23.0341014862061	13.3049831390381	613.353698730469	107.121940612793	5.91157579421997	72.5597839355469	307.975036621094	18.0552349090576	18.0552349090576	303.682556152344	0	0	39.0576667785645	21.4135036468506	38.586498260498	0	32.5555572509766	288.37744140625	48.6865081787109	16	158.977661132812	882.299987792969
357	1	440287	3106844	357	19.0548400878906	17.0727596282959	65.7850875854492	304.138427734375	33.1858673095703	7.23352241516113	25.9523429870605	14.5495653152466	23.4997520446777	23.4997520446777	14.5495653152466	502.951934814453	87.2673034667969	5.35196208953857	68.1099090576172	244.713516235352	17.1822719573975	17.1822719573975	244.713516235352	0	15.3603315353394	34.6479644775391	28.02805519104	24.2917785644531	0	7.51799488067627	76.5965881347656	21.3694000244141	128	66.9735107421875	654.556335449219
358	1	442057	3104806	358	18.7558288574219	19.2687702178955	65.3443450927734	325.266632080078	35.3833923339844	5.89534044265747	29.4880504608154	14.0160522460938	23.658447265625	23.658447265625	14.0160522460938	552.462951660156	94.4129943847656	5.9467134475708	70.8759918212891	275.112182617188	18.06520652771	18.06520652771	275.112182617188	0	10.1807565689087	33.612003326416	29.5819969177246	25.3276252746582	0	18.7805557250977	93.192008972168	37.0660400390625	128	146.792358398438	738.020568847656
359	1	443230	3105729	359	19.3556365966797	18.7896366119385	66.1108322143555	315.738983154297	35.2023048400879	6.78087186813354	28.4214324951172	14.6992950439453	24.0139503479004	24.0139503479004	14.6992950439453	516.379699707031	87.9763107299805	5.83968687057495	70.5682220458984	255.386947631836	17.9874572753906	17.9874572753906	255.386947631836	0	14.426661491394	32.7842826843262	30.8235778808594	21.9630908966064	0	8.82786655426025	108.732231140137	21.8533248901367	128	75.610107421875	562.824768066406
360	1	440744	3107416	360	19.1984157562256	16.7121086120605	66.6057510375977	293.288665771484	32.6712646484375	7.58016300201416	25.0911026000977	14.8757247924805	23.4287796020508	23.4287796020508	14.8757247924805	486.472930908203	83.460090637207	5.63139200210571	67.8458938598633	235.398223876953	17.0175933837891	17.0175933837891	235.398223876953	0	15.6265001296997	32.2082328796387	31.687650680542	20.4991016387939	0	28.7172679901123	107.313163757324	45.2194900512695	1	136.851257324219	617.653076171875
361	1	440939	3108532	361	19.0163650512695	15.7357416152954	67.6072845458984	273.609832763672	31.1687564849854	7.89352989196777	23.2752265930176	15.088095664978	22.8590812683105	22.8590812683105	15.088095664978	448.986785888672	76.1285247802734	4.96582794189453	67.347297668457	214.321746826172	15.8309364318848	15.8309364318848	214.321746826172	0	20	30.0037899017334	34.9943161010742	15.0056829452515	0	3.34455609321594	64.1057357788086	4.96597290039062	1	15.6608276367188	644.27978515625
362	1	441046	3107490	362	19.4501323699951	16.7625541687012	66.8786392211914	291.410308837891	32.8858909606934	7.82171249389648	25.0641803741455	15.1590127944946	23.6433582305908	23.6433582305908	15.1590127944946	473.090545654297	80.6786880493164	5.3943018913269	67.9529190063477	228.484481811523	16.6041831970215	16.6041831970215	228.484481811523	0	3.21864604949951	36.2208290100098	25.6687545776367	32.721923828125	0	24.1590900421143	337.619354248047	35.7926177978516	64	105.953796386719	573.1171875
363	1	445322	3098954	363	18.2738723754883	20.89475440979	64.5398025512695	365.607788085938	36.9632949829102	4.58829545974731	32.375	13.5880117416382	24.222038269043	24.222038269043	13.5880117416382	512.746215820312	94.4875335693359	1.53063631057739	81.0666046142578	283.180419921875	5.69116544723511	5.69116544723511	283.180419921875	0	20.2949161529541	32.8348236083984	27.9131565093994	21.6846981048584	0	10.5779418945312	39.080249786377	33.4685821533203	128	92.8934936523438	819.439514160156
364	1	446381	3105591	364	18.9488162994385	18.3559970855713	65.8498764038086	313.754150390625	34.1175308227539	6.24201107025146	27.8755187988281	14.3903760910034	23.4785861968994	23.4785861968994	14.3903760910034	493.660583496094	86.1345901489258	4.95896148681641	72.1800689697266	248.062591552734	14.9294891357422	14.9294891357422	248.062591552734	0	55.9477806091309	18.6612434387207	17.9966278076172	8.5011625289917	0	7.4010329246521	96.1143188476562	10.3008499145508	1	29.4039306640625	658.453063964844
365	1	443860	3105115	365	18.5155811309814	18.882640838623	65.6161575317383	318.220275878906	34.686279296875	5.90884065628052	28.7774391174316	15.3943147659302	23.2317924499512	23.2317924499512	13.860954284668	545.474060058594	95.7247085571289	5.9060378074646	71.7234420776367	270.085479736328	18.2055816650391	18.2055816650391	268.804321289062	0	4.74153757095337	35.6524810791016	26.5212802886963	31.1079521179199	0	25.9154491424561	305.407531738281	37.4835205078125	16	129.142517089844	696.742553710938
366	1	442057	3104797	366	18.7558288574219	19.2687702178955	65.3443450927734	325.266632080078	35.3833923339844	5.89534044265747	29.4880504608154	14.0160522460938	23.658447265625	23.658447265625	14.0160522460938	552.462951660156	94.4129943847656	5.9467134475708	70.8759918212891	275.112182617188	18.06520652771	18.06520652771	275.112182617188	0	10.1807565689087	33.612003326416	29.5819969177246	25.3276252746582	0	18.7805557250977	93.192008972168	37.0660400390625	128	146.792358398438	738.020568847656
367	1	441970	3104772	367	18.6437740325928	19.3025150299072	65.2599487304688	326.352935791016	35.3400611877441	5.76216077804565	29.5778999328613	13.8994140625	23.5730381011963	23.5730381011963	13.8994140625	560.5419921875	95.9094543457031	5.98079204559326	71.0131530761719	279.533050537109	18.1099014282227	18.1099014282227	279.533050537109	0	10.0001468658447	33.5785217285156	29.6322154998779	25.367712020874	0	12.1858377456665	63.7242202758789	36.6060485839844	128	91.5903930664062	759.940063476562
368	1	442458	3105031	368	19.211950302124	19.2374076843262	65.5910110473633	322.373718261719	35.7122116088867	6.38286447525024	29.329345703125	14.4941482543945	24.0455856323242	24.0455856323242	14.4941482543945	522.323974609375	88.7608032226562	5.75030994415283	70.7027435302734	258.840454101562	17.5696620941162	17.5696620941162	258.840454101562	0	2.40309453010559	37.3377342224121	23.9933967590332	34.8050575256348	0	6.90047121047974	87.2431488037109	18.4658508300781	128	61.303955078125	644.348999023438
369	1	442056	3104799	369	18.7558288574219	19.2687702178955	65.3443450927734	325.266632080078	35.3833923339844	5.89534044265747	29.4880504608154	14.0160522460938	23.658447265625	23.658447265625	14.0160522460938	552.462951660156	94.4129943847656	5.9467134475708	70.8759918212891	275.112182617188	18.06520652771	18.06520652771	275.112182617188	0	10.1807565689087	33.612003326416	29.5819969177246	25.3276252746582	0	18.7805557250977	93.192008972168	37.0660400390625	128	146.792358398438	738.020568847656
370	1	442006	3104772	370	18.6968612670898	19.3334445953369	65.2976455688477	326.014953613281	35.4095268249512	5.80132913589478	29.6081962585449	13.9556179046631	23.6185054779053	23.6185054779053	13.9556179046631	557.63134765625	95.1734313964844	5.96855545043945	71.0221252441406	277.742767333984	18.0958919525146	18.0958919525146	277.742767333984	0	3.52504944801331	35.3921241760254	26.9118118286133	31.325662612915	0	17.3122901916504	15.3294248580933	32.9677658081055	128	91.43994140625	750.704284667969
371	1	442201	3104847	371	18.8988761901855	19.3234920501709	65.4167633056641	324.573364257812	35.5541725158691	6.01510763168335	29.5390663146973	14.1665067672729	23.7858791351318	23.7858791351318	14.1665067672729	543.553283691406	92.4595031738281	5.88735055923462	70.913330078125	270.008178710938	17.9170150756836	17.9170150756836	270.008178710938	0	3.32592034339905	36.9741706848145	24.5387420654297	33.7982978820801	0	19.7298812866211	44.0732650756836	32.5458908081055	128	112.922973632812	713.926452636719
372	1	442119	3104717	372	18.6066150665283	19.3608627319336	65.3163604736328	325.838226318359	35.3371505737305	5.69546699523926	29.6416835784912	13.8656692504883	23.5224609375	23.5224609375	13.8656692504883	568.046997070312	96.7164993286133	6.09899091720581	71.0362167358398	282.564971923828	18.5118083953857	18.5118083953857	282.564971923828	0	1.50519359111786	36.89501953125	24.6574668884277	34.5899353027344	0	19.499475479126	37.1658821105957	37.9503479003906	64	98.9721069335938	766.603210449219
373	1	441927	3104545	373	18.1916046142578	19.4246864318848	65.1355972290039	328.181854248047	35.0581703186035	5.23623895645142	29.8219318389893	13.4403285980225	23.163013458252	23.163013458252	13.4403285980225	604.990783691406	103.25	6.37772798538208	71.3094787597656	301.819793701172	19.2236747741699	19.2236747741699	301.819793701172	0	8.82955455780029	33.8676795959473	29.1984806060791	26.3867416381836	0	16.3981170654297	348.800903320312	26.6231231689453	64	80.4275512695312	843.915649414062
374	1	442393	3104937	374	19.2041778564453	19.3014698028564	65.5420227050781	323.038665771484	35.7903442382812	6.34133386611938	29.4490089416504	14.4844388961792	24.05539894104	24.05539894104	14.4844388961792	521.798400878906	88.8154907226562	5.71462535858154	70.8366546630859	258.560302734375	17.4379444122314	17.4379444122314	258.560302734375	0	0	38.5224342346191	22.2163467407227	37.7836532592773	0	4.0758638381958	348.424560546875	17.0603790283203	64	37.9447631835938	648.491027832031
375	1	443852	3105102	375	18.5155811309814	18.882640838623	65.6161575317383	318.220275878906	34.686279296875	5.90884065628052	28.7774391174316	15.3943147659302	23.2317924499512	23.2317924499512	13.860954284668	545.474060058594	95.7247085571289	5.9060378074646	71.7234420776367	270.085479736328	18.2055816650391	18.2055816650391	268.804321289062	0	4.74153757095337	35.6524810791016	26.5212802886963	31.1079521179199	0	25.9154491424561	305.407531738281	37.4835205078125	16	129.142517089844	696.742553710938
376	1	443761	3104961	376	18.4688491821289	19.0370140075684	65.5151672363281	319.392120361328	34.8315544128418	5.77413845062256	29.0574169158936	15.3662443161011	23.2214221954346	23.2214221954346	13.8066167831421	551.167175292969	97.2329025268555	5.94100570678711	71.8428115844727	274.325714111328	18.2981452941895	18.2981452941895	270.787933349609	0	3.43796849250793	38.0966949462891	22.854959487915	35.4260559082031	0	16.9669570922852	288.535308837891	27.1742477416992	32	99.2291259765625	707.537475585938
377	1	442200	3103363	377	18.0047302246094	19.908863067627	64.7303695678711	332.916870117188	35.5809288024902	4.82431888580322	30.7566108703613	15.0804386138916	23.1303863525391	23.1303863525391	13.3410329818726	607.859191894531	105.471694946289	5.22062110900879	72.9619522094727	306.813720703125	16.6842250823975	16.6842250823975	302.102874755859	0	6.83342218399048	36.5536003112793	25.1695995330811	31.4136905670166	0	27.5817565917969	331.180999755859	42.7948455810547	64	137.528259277344	892.254516601562
378	1	442121	3103342	378	18.2161331176758	19.9164867401123	64.7354507446289	333.350433349609	35.8010025024414	5.03502893447876	30.7659721374512	15.2957134246826	23.3527450561523	23.3527450561523	13.5513772964478	585.970520019531	101.387329101562	4.98401927947998	72.9448318481445	295.223205566406	16.0285873413086	16.0285873413086	291.548370361328	0	13.765326499939	34.1035766601562	28.8446369171143	24.2727012634277	0	26.7412815093994	311.410125732422	43.6919937133789	64	138.620300292969	854.751403808594
379	1	442332	3103841	379	18.3424129486084	19.7759799957275	64.9718399047852	329.624938964844	35.6620101928711	5.22423553466797	30.4377746582031	15.4096441268921	23.3785915374756	23.3785915374756	13.649640083313	579.251647949219	100.724067687988	5.65788269042969	72.3947525024414	289.397216796875	17.247859954834	17.247859954834	287.197937011719	0	0	39.9640197753906	20.0539703369141	39.9460296630859	0	30.4741268157959	280.856170654297	46.0595397949219	16	138.590087890625	822.689392089844
380	1	442368	3104008	380	18.5789947509766	19.7140884399414	65.0746612548828	328.532104492188	35.7882270812988	5.49365043640137	30.2945785522461	15.2416229248047	23.5841293334961	23.5841293334961	13.8759155273438	559.108154296875	96.9638671875	5.67662382125854	72.1223068237305	277.813781738281	17.0919551849365	17.0919551849365	277.191467285156	0	0	39.9912414550781	20.0131378173828	39.9868621826172	0	28.7882328033447	294.550231933594	43.7729644775391	16	137.808654785156	778.204772949219
381	1	442497	3104097	381	17.9989147186279	19.6749668121338	65.0748062133789	327.83984375	35.1560020446777	4.92161226272583	30.2343883514404	15.0410289764404	22.9769325256348	22.9769325256348	13.286169052124	619.248046875	107.988632202148	6.39278650283813	72.0602569580078	308.151489257812	19.2661018371582	19.2661018371582	305.979339599609	0	0	38.9261817932129	21.610725402832	38.389274597168	0	30.9341220855713	287.086944580078	46.9061431884766	32	153.164001464844	865.393737792969
382	1	442504	3104245	382	18.1386623382568	19.6418209075928	65.1308135986328	327.307159423828	35.2375183105469	5.08001089096069	30.157506942749	15.1798048019409	23.1014270782471	23.1014270782471	13.422046661377	607.061706542969	105.633804321289	6.32580614089966	71.9117965698242	301.113189697266	19.1047191619873	19.1047191619873	299.983520507812	0	0	39.1597366333008	21.2603912353516	38.7396087646484	0	33.8088226318359	291.227325439453	52.0024566650391	16	166.043334960938	841.077453613281
383	1	442629	3104502	383	18.2315292358398	19.5237236022949	65.2806091308594	325.594085693359	35.141658782959	5.23425960540771	29.9074001312256	13.6935749053955	23.1423606872559	23.1423606872559	13.5053367614746	601.326599121094	104.165061950684	6.43410110473633	71.5065078735352	296.907043457031	19.5565414428711	19.5565414428711	296.870544433594	0	0	39.4271011352539	20.8593482971191	39.1406517028809	0	33.2834892272949	297.927215576172	51.8720016479492	32	169.404296875	811.350708007812
384	1	442740	3104821	384	18.1381931304932	19.3802032470703	65.4226455688477	323.971923828125	34.8364028930664	5.21331167221069	29.6230888366699	13.4064388275146	22.9982757568359	22.9982757568359	13.4064388275146	608.374633789062	104.739730834961	6.65774774551392	71.1229400634766	300.299743652344	20.3231620788574	20.3231620788574	300.299743652344	0	0	39.2300758361816	21.1548862457275	38.8451118469238	0	24.1925201416016	271.748077392578	36.7900085449219	16	110.993469238281	812.602294921875
385	1	446304	3105585	385	18.9010334014893	18.4073143005371	65.7953491210938	314.644287109375	34.1664848327637	6.18987369537354	27.9766101837158	14.3293437957764	23.4524917602539	23.4524917602539	14.3293437957764	498.210296630859	86.5573654174805	4.99074554443359	72.1441116333008	249.941528320312	15.0150098800659	15.0150098800659	249.941528320312	0	38.303581237793	24.1642227172852	31.1047134399414	14.0261783599854	0	7.91622543334961	102.506225585938	10.863899230957	1	32.832275390625	667.4765625
386	1	443752	3109260	386	20.6729393005371	16.2218761444092	69.0207290649414	270.071319580078	32.8630790710449	9.36016750335693	23.5029106140137	16.8248119354248	24.4273128509521	24.4274635314941	16.8248119354248	359.685577392578	64.0327758789062	3.47225713729858	70.8110504150391	173.373580932617	11.7770099639893	26.9982986450195	173.373580932617	0	18.6341381072998	32.9970359802246	36.3969421386719	17.6080112457275	0	29.930118560791	100.300537109375	45.1340446472168	1	127.881286621094	317.453308105469
387	1	444388	3109886	387	20.7546768188477	15.8901462554932	69.2287368774414	264.72900390625	32.5563087463379	9.60319232940674	22.9531173706055	17.0355854034424	24.397144317627	24.4723854064941	17.0355854034424	327.841857910156	58.2155685424805	2.85493850708008	72.1625442504883	160.199569702148	9.69937038421631	33.041748046875	160.199569702148	0	10.9828910827637	36.1677932739258	31.3276767730713	28.4468669891357	0	31.1851749420166	350.220062255859	46.3265571594238	64	134.761154174805	315.443298339844
388	1	443721	3108337	388	20.1744613647461	16.9359340667725	68.2172164916992	283.981994628906	33.3428421020508	8.51632595062256	24.8265171051025	16.045259475708	24.187557220459	24.187557220459	16.045259475708	406.282165527344	71.6608505249023	4.14993047714233	70.4496917724609	196.817626953125	13.6833543777466	13.6833543777466	196.817626953125	0	0	40	22.9011821746826	39.6603507995605	0	24.4478778839111	285.576141357422	37.206714630127	16	106.269409179688	404.337554931641
389	1	443846	3108176	389	20.4142017364502	17.0870170593262	68.0510330200195	287.005432128906	33.8047370910645	8.69559478759766	25.1091442108154	16.2305374145508	24.4822998046875	24.4822998046875	16.2305374145508	408.429595947266	71.8764877319336	4.19470167160034	70.5481796264648	198.527084350586	13.7301712036133	13.7301712036133	198.527084350586	0	6.82891941070557	37.9094848632812	27.6215877532959	33.4497680664062	0	17.1823673248291	198.504730224609	27.8444709777832	8	73.8977355957031	358.807434082031
390	1	444183	3107967	390	19.5581569671631	17.1596755981445	67.6853256225586	291.443267822266	33.1594772338867	7.80732727050781	25.3521499633789	15.3031902313232	23.6944999694824	23.6944999694824	15.3031902313232	429.979217529297	75.5263824462891	4.35369968414307	71.030891418457	210.718536376953	14.1196250915527	14.1196250915527	210.718536376953	0	0	40	50.1662216186523	16.2374439239502	0	28.3696117401123	253.811752319336	41.4715995788574	16	125.290832519531	507.500732421875
391	1	443765	3106772	391	19.8235931396484	18.0890960693359	66.8517379760742	306.269561767578	34.6796607971191	7.62111759185791	27.0585422515869	15.2985458374023	24.2578830718994	24.2578830718994	15.2985458374023	472.881896972656	81.5589752197266	5.18113708496094	70.6395874023438	233.214416503906	16.2723274230957	16.2723274230957	233.214416503906	0	0	35.1170806884766	19.0799446105957	51.0259971618652	0	19.1388931274414	267.914428710938	37.3642044067383	32	112.906463623047	466.256469726562
392	1	443408	3106130	392	19.5825996398926	18.5094394683838	66.404296875	312.180267333984	35.0341262817383	7.16024923324585	27.8738784790039	14.9695014953613	24.1531429290771	24.1531429290771	14.9695014953613	498.770477294922	85.1531448364258	5.61091709136963	70.5363006591797	246.666488647461	17.3886432647705	17.3886432647705	246.666488647461	0	20	32.0319404602051	31.9520874023438	18.047908782959	0	13.1493644714355	71.5885925292969	29.8992309570312	64	70.9091796875	512.197143554688
393	1	441636	3107757	393	19.7195472717285	16.8315582275391	67.3223571777344	288.363311767578	33.0805969238281	8.07912826538086	25.0014667510986	15.4845390319824	23.8496894836426	23.8496894836426	15.4845390319824	454.935882568359	77.3480911254883	5.05424022674561	68.2619323730469	218.765090942383	16.0368499755859	16.0368499755859	218.765090942383	0	0	40	20	40	0	18.9681739807129	279.188385009766	27.6602630615234	16	90.0919799804688	509.89404296875
394	1	441652	3107707	394	19.7195472717285	16.8315582275391	67.3223571777344	288.363311767578	33.0805969238281	8.07912826538086	25.0014667510986	15.4845390319824	23.8496894836426	23.8496894836426	15.4845390319824	454.935882568359	77.3480911254883	5.05424022674561	68.2619323730469	218.765090942383	16.0368499755859	16.0368499755859	218.765090942383	0	0	40	20	40	0	18.9681739807129	279.188385009766	27.6602630615234	16	90.0919799804688	509.89404296875
395	1	441671	3107080	395	19.5099945068359	17.4529685974121	66.6717681884766	299.797424316406	33.7468338012695	7.56934499740601	26.1774883270264	15.0738658905029	23.8652114868164	23.8652114868164	15.0738658905029	480.8291015625	81.8456115722656	5.39421510696411	68.6870269775391	233.78254699707	16.8511981964111	16.8511981964111	233.78254699707	0	0	40	20	40	0	23.1072235107422	316.367401123047	32.598258972168	64	132.400817871094	559.757629394531
396	1	442217	3104204	396	18.9593296051025	19.6345405578613	65.1784057617188	327.70166015625	36.0436248779297	5.91931104660034	30.1243114471436	14.2467031478882	23.9409790039062	23.9409790039062	14.2467031478882	525.271789550781	90.4250717163086	5.45219039916992	71.8005828857422	260.889984130859	16.3888759613037	16.3888759613037	260.889984130859	0	5.01600790023804	37.5312042236328	23.7031917572021	33.7888069152832	0	11.3803071975708	84.3670883178711	26.7847442626953	128	74.6598510742188	712.823486328125
397	1	443405	3106139	397	19.5825996398926	18.5094394683838	66.404296875	312.180267333984	35.0341262817383	7.16024923324585	27.8738784790039	14.9695014953613	24.1531429290771	24.1531429290771	14.9695014953613	498.770477294922	85.1531448364258	5.61091709136963	70.5363006591797	246.666488647461	17.3886432647705	17.3886432647705	246.666488647461	0	20	32.0319404602051	31.9520874023438	18.047908782959	0	13.1493644714355	71.5885925292969	29.8992309570312	64	70.9091796875	512.197143554688
398	1	443231	3105740	398	19.3556365966797	18.7896366119385	66.1108322143555	315.738983154297	35.2023048400879	6.78087186813354	28.4214324951172	14.6992950439453	24.0139503479004	24.0139503479004	14.6992950439453	516.379699707031	87.9763107299805	5.83968687057495	70.5682220458984	255.386947631836	17.9874572753906	17.9874572753906	255.386947631836	0	14.426661491394	32.7842826843262	30.8235778808594	21.9630908966064	0	8.82786655426025	108.732231140137	21.8533248901367	128	75.610107421875	562.824768066406
399	1	446323	3105538	399	18.9010334014893	18.4073143005371	65.7953491210938	314.644287109375	34.1664848327637	6.18987369537354	27.9766101837158	14.3293437957764	23.4524917602539	23.4524917602539	14.3293437957764	498.210296630859	86.5573654174805	4.99074554443359	72.1441116333008	249.941528320312	15.0150098800659	15.0150098800659	249.941528320312	0	38.303581237793	24.1642227172852	31.1047134399414	14.0261783599854	0	7.91622543334961	102.506225585938	10.863899230957	1	32.832275390625	667.4765625
400	1	445009	3093048	400	11.8937482833862	16.6911334991455	60.4876861572266	379.919769287109	28.3755970001221	0.78134685754776	27.5942497253418	8.83309078216553	18.045804977417	18.045804977417	7.12592792510986	695.428527832031	166.133682250977	0	93.8370208740234	435.142242431641	0.637745499610901	0.637745499610901	315.178466796875	0	0	25.1049194335938	17.0209846496582	51.0323104858398	0	8.16346454620361	12.7136554718018	15.5144348144531	64	43.234375	1891.42919921875
401	1	442057	3104781	401	18.6968612670898	19.3334445953369	65.2976455688477	326.014953613281	35.4095268249512	5.80132913589478	29.6081962585449	13.9556179046631	23.6185054779053	23.6185054779053	13.9556179046631	557.63134765625	95.1734313964844	5.96855545043945	71.0221252441406	277.742767333984	18.0958919525146	18.0958919525146	277.742767333984	0	3.52504944801331	35.3921241760254	26.9118118286133	31.325662612915	0	17.3122901916504	15.3294248580933	32.9677658081055	128	91.43994140625	750.704284667969
402	1	435229	3104259	402	20.1288585662842	19.7353172302246	63.1847190856934	369.594329833984	38.0477523803711	6.8134593963623	31.2342948913574	15.32541847229	26.0896110534668	26.0896110534668	15.32541847229	317.276611328125	58.0945587158203	0.628633379936218	81.7130889892578	173.546783447266	2.09942889213562	2.09942889213562	173.546783447266	0	0	100	0	0	0	20.1554927825928	280.237701416016	36.8601226806641	64	120.788269042969	491.537017822266
403	1	443383	3105778	403	19.3220367431641	18.7440280914307	66.1071090698242	315.423187255859	35.1327056884766	6.77864980697632	28.3540534973145	14.6731195449829	23.9687271118164	23.9687271118164	14.6731195449829	514.790283203125	88.0950088500977	5.78869962692261	70.7751693725586	254.751800537109	17.8385238647461	17.8385238647461	254.751800537109	0	14.426661491394	33.9511108398438	29.073335647583	23.7133331298828	0	14.9558982849121	12.3630971908569	17.4911727905273	64	75.5504150390625	559.640930175781
404	1	442818	3103522	404	17.2961521148682	19.7775726318359	64.7989883422852	329.023498535156	34.694465637207	4.17303609848022	30.5214309692383	14.3420171737671	22.3249664306641	22.3249664306641	12.6342973709106	674.442016601562	119.545021057129	6.44441652297974	72.9773788452148	342.931060791016	19.4818153381348	19.4818153381348	332.367797851562	0	16.7521171569824	31.1962814331055	33.2186393737793	18.5428123474121	0	15.2786207199097	28.8548603057861	22.986328125	128	84.2445068359375	996.907470703125
405	1	444112	3108271	405	19.7150840759277	16.9698448181152	67.994758605957	286.788238525391	33.0049362182617	8.04733371734619	24.9576034545898	15.5427017211914	23.76930809021	23.76930809021	15.5427017211914	414.865112304688	73.1376953125	4.16144180297852	70.9355010986328	202.441864013672	13.6328887939453	13.6328887939453	202.441864013672	0	0	40	46.1948738098145	19.4036445617676	0	13.2228059768677	268.513366699219	19.4947395324707	8	62.2882690429688	480.691925048828
406	1	442088	3101652	406	17.7768173217773	20.2231044769287	64.1056671142578	346.673126220703	36.0388679504395	4.49234819412231	31.5465183258057	14.8390655517578	23.2318553924561	23.2318553924561	13.2307767868042	616.056457519531	107.940216064453	3.1012921333313	75.2023315429688	320.026641845703	11.9326725006104	11.9326725006104	311.681274414062	0	9.85954856872559	35.6986351013184	22.1047286987305	30.5081043243408	0	9.98142719268799	325.798950195312	35.3593597412109	64	83.9878540039062	969.843017578125
407	1	445072	3108196	407	19.2813720703125	16.8597259521484	67.7425155639648	288.932525634766	32.5299987792969	7.64199876785278	24.8879985809326	15.1026449203491	23.3566017150879	23.3566017150879	15.1026449203491	411.315856933594	72.4784164428711	3.85779023170471	72.0315399169922	203.427612304688	12.5062265396118	12.5062265396118	203.427612304688	0	40.238395690918	24.217601776123	31.491138458252	13.4962024688721	0	9.67085075378418	51.2168617248535	13.8223342895508	128	51.6287841796875	566.782409667969
408	1	431514	3103751	408	17.0411491394043	19.7881774902344	61.5738220214844	384.451171875	35.8751487731934	3.73784017562866	32.1373062133789	12.3366050720215	23.3606376647949	23.3606376647949	12.3366050720215	529.461791992188	100.507690429688	1.12956404685974	78.8427963256836	286.289672851562	5.76524686813354	5.76524686813354	286.289672851562	5.34873247146606	0	14.1976900100708	14.1976900100708	66.2558898925781	0	28.2638206481934	284.359497070312	41.7068634033203	16	132.172607421875	1130.03576660156
409	1	433891	3102562	409	18.645414352417	21.4585933685303	62.0519828796387	404.18798828125	39.0785713195801	4.49693489074707	34.5816383361816	13.6389141082764	25.3398265838623	25.3398265838623	13.6389141082764	354.277435302734	65.8264389038086	0.542116582393646	80.8145370483398	194.958099365234	2.80554437637329	2.80554437637329	194.958099365234	41.1252899169922	0	21.8284664154053	11.4306583404541	26.0840015411377	0	8.40165328979492	344.690856933594	15.8213424682617	128	53.953369140625	877.784057617188
410	1	442080	3101843	410	17.8884353637695	20.2042636871338	64.1720657348633	344.666900634766	36.0922660827637	4.60774612426758	31.4845218658447	14.9575223922729	23.0434150695801	23.3006000518799	13.3304033279419	607.490478515625	105.774261474609	3.24260973930359	74.8487548828125	314.568481445312	12.2753343582153	12.2784557342529	306.313659667969	0	11.0344829559326	33.6275482177734	25.2937812805176	27.8949565887451	0	7.26478004455566	335.656311035156	35.310661315918	64	76.590087890625	943.176025390625
411	1	445140	3103750	411	18.9281959533691	19.6865730285645	65.6778182983398	323.266998291016	35.8701248168945	5.89565896987915	29.9744644165039	15.6989269256592	23.7875289916992	23.7875289916992	14.2894229888916	523.033142089844	93.3717727661133	5.05675601959229	72.8485717773438	263.982513427734	15.3343811035156	15.3343811035156	257.827819824219	0	36.3608741760254	24.4189453125	26.052978515625	13.7596082687378	0	7.55075550079346	78.6363906860352	22.6611633300781	1	55.890380859375	663.228942871094
412	1	441459	3107710	412	19.4966945648193	16.7487945556641	67.2308731079102	288.292114257812	32.7995338439941	7.88714551925659	24.9123878479004	15.2625379562378	23.6260299682617	23.6260299682617	15.2625379562378	463.948120117188	78.5876007080078	5.18751382827759	68.0994415283203	223.1806640625	16.3439655303955	16.3439655303955	223.1806640625	0	0	39.3163871765137	21.0254211425781	38.9745788574219	0	27.71950340271	59.3287162780762	45.1157073974609	1	133.768676757812	556.727233886719
413	1	441867	3107300	413	19.316650390625	17.2437896728516	66.9406433105469	295.542724609375	33.2330017089844	7.47315216064453	25.7598476409912	14.9523410797119	23.5840225219727	23.5840225219727	14.9523410797119	481.03173828125	81.5513381958008	5.36576509475708	68.611946105957	232.746231079102	16.9293003082275	16.9293003082275	232.746231079102	0	0	39.7641105651855	20.3538341522217	39.646167755127	0	36.2043113708496	250.727294921875	59.2173309326172	16	159.02685546875	580.017456054688
414	1	444255	3107417	414	19.5545539855957	17.4960536956787	67.2779693603516	298.295043945312	33.6588287353516	7.65318393707275	26.0056438446045	15.1777973175049	23.8173236846924	23.8173236846924	15.1777973175049	450.162414550781	78.6122894287109	4.66300201416016	71.0631256103516	221.677215576172	14.906270980835	14.906270980835	221.677215576172	0	17.5312557220459	35.6355934143066	29.6627216339111	24.1398296356201	0	7.83973264694214	342.823760986328	22.633602142334	32	48.5808715820312	507.570953369141
415	1	441874	3104577	415	18.1916046142578	19.4246864318848	65.1355972290039	328.181854248047	35.0581703186035	5.23623895645142	29.8219318389893	13.4403285980225	23.163013458252	23.163013458252	13.4403285980225	604.990783691406	103.25	6.37772798538208	71.3094787597656	301.819793701172	19.2236747741699	19.2236747741699	301.819793701172	0	8.82955455780029	33.8676795959473	29.1984806060791	26.3867416381836	0	16.3981170654297	348.800903320312	26.6231231689453	64	80.4275512695312	843.915649414062
416	1	454697	3104003	416	19.868673324585	16.7087860107422	68.4898223876953	268.118743896484	32.1522178649902	7.75624370574951	24.3959732055664	16.3166465759277	23.8122329711914	23.8122329711914	16.1176738739014	296.740570068359	55.5081901550293	0	78.7384948730469	156.168746948242	2.28174448013306	2.28174448013306	147.704132080078	5.8819727897644	10.3899526596069	33.359790802002	27.7496089935303	23.1472396850586	0	5.31233263015747	292.733917236328	7.47087478637695	16	23.5707702636719	336.546203613281
417	1	441125	3108908	417	19.0525321960449	15.5155754089355	68.0595245361328	267.007965087891	30.8340015411377	8.03692436218262	22.7970771789551	15.2636423110962	22.762170791626	22.8066864013672	15.2636423110962	428.314514160156	73.3709259033203	4.61223030090332	67.4340515136719	203.468505859375	15.0828762054443	41.7931976318359	203.468505859375	0	9.39045810699463	34.5127182006836	34.3190574645996	19.9369697570801	0	1.28961086273193	202.91975402832	3.05934906005859	16	9.9537353515625	640.817993164062
418	1	446224	3105585	418	18.8146934509277	18.3794498443604	65.7271728515625	314.826782226562	34.0910758972168	6.12783908843994	27.9632358551025	14.2385454177856	23.3702831268311	23.3702831268311	14.2385454177856	501.669677734375	86.8996200561523	4.99681806564331	72.1384811401367	251.405853271484	15.0965900421143	15.0965900421143	251.405853271484	0	34.8245582580566	25.6233901977539	34.093807220459	14.7734518051147	0	8.97423839569092	97.3964691162109	12.4858169555664	1	37.4960327148438	683.986755371094
419	1	446207	3105717	419	18.8185863494873	18.2324371337891	65.7054595947266	313.448028564453	33.9291877746582	6.1804518699646	27.7487354278564	14.2595596313477	23.339807510376	23.339807510376	14.2595596313477	495.874145507812	86.0788269042969	4.94327020645142	72.1753158569336	248.705032348633	14.9589233398438	14.9589233398438	248.705032348633	0	73.7874450683594	14.4922246932983	9.50044918060303	4.11678075790405	0	7.0290961265564	97.8398818969727	10.0169830322266	1	28.7794799804688	682.495239257812
420	1	443087	3105691	420	19.2386817932129	18.8029518127441	66.092399597168	316.024688720703	35.1001586914062	6.65065622329712	28.4495048522949	14.5765838623047	23.9042434692383	23.9042434692383	14.5765838623047	523.680541992188	89.0765533447266	5.93278694152832	70.4706649780273	258.944976806641	18.2725353240967	18.2725353240967	258.944976806641	0	14.9930830001831	32.170597076416	31.744104385376	20.7593536376953	0	24.1540031433105	119.28800201416	36.1212844848633	1	119.362426757812	587.914184570312
421	1	443147	3105431	421	19.311107635498	18.9923477172852	65.9148788452148	318.005279541016	35.4412574768066	6.62778854370117	28.8134670257568	14.6335916519165	24.0283870697021	24.0283870697021	14.6335916519165	520.512878417969	88.9942474365234	5.85807228088379	70.7240905761719	257.14013671875	17.9911308288574	17.9911308288574	257.14013671875	0	1.29349446296692	38.5192451477051	22.2211303710938	37.1321220397949	0	15.3221483230591	347.708740234375	26.9945297241211	64	74.8795776367188	581.132202148438
422	1	443140	3105801	422	19.010196685791	18.7376670837402	66.128791809082	315.52197265625	34.7847213745117	6.44959878921509	28.3351230621338	14.3507785797119	23.6604022979736	23.6604022979736	14.3507785797119	534.574096679688	90.9873275756836	6.06224489212036	70.4001617431641	264.312774658203	18.6950664520264	18.6950664520264	264.312774658203	0	20	30	35	15	0	28.6011657714844	129.166778564453	39.8416900634766	1	130.053161621094	631.019653320312
423	1	442483	3105748	423	18.3139610290527	18.7490882873535	65.8844299316406	317.605377197266	34.1772270202637	5.71967124938965	28.457555770874	13.6228399276733	23.018497467041	23.018497467041	13.6228399276733	580.840942382812	99.2301330566406	6.56016731262207	69.9920196533203	287.278350830078	20.2169666290283	20.2169666290283	287.278350830078	0	20	30	35	15	0	7.08224487304688	48.9007263183594	22.0040817260742	2	72.5114135742188	778.283203125
424	1	443999	3107504	424	19.6826343536377	17.4882354736328	67.4052276611328	296.759368896484	33.7185096740723	7.77356672286987	25.9449405670166	15.3261461257935	23.9226894378662	23.9226894378662	15.3261461257935	446.549652099609	78.0121231079102	4.66617202758789	70.8076782226562	219.071014404297	14.9714546203613	14.9714546203613	219.071014404297	0	2.35674262046814	38.7576599121094	23.6156635284424	36.8734016418457	0	24.6326904296875	307.778228759766	36.6613159179688	32	122.899566650391	484.985260009766
425	1	442346	3104810	425	19.0725040435791	19.3449554443359	65.4596939086914	324.091705322266	35.7351875305176	6.18271112442017	29.5524787902832	14.3464908599854	23.9498443603516	23.9498443603516	14.3464908599854	530.023315429688	90.2230224609375	5.7569465637207	70.9406661987305	262.951049804688	17.5322971343994	17.5322971343994	262.951049804688	0	0	38.6923789978027	21.9614334106445	38.0385665893555	0	16.1941928863525	58.8986549377441	23.9492874145508	64	74.2267456054688	682.293762207031
426	1	442495	3104671	426	18.864767074585	19.477746963501	65.3826370239258	324.777679443359	35.6944618225098	5.904052734375	29.7904109954834	14.144136428833	23.7609825134277	23.7609825134277	14.144136428833	546.785278320312	94.1230697631836	5.8874568939209	71.307014465332	270.426849365234	17.9025039672852	17.9025039672852	270.426849365234	0	0	39.9080581665039	20.1379146575928	39.8620834350586	0	28.008638381958	309.020050048828	39.8679580688477	32	148.26953125	710.698425292969
427	1	443272	3105602	427	19.1391143798828	18.8294544219971	66.0231628417969	316.488037109375	35.0628204345703	6.54333162307739	28.5194892883301	14.4762573242188	23.8119220733643	23.8119220733643	14.4762573242188	527.045593261719	90.1412200927734	5.93603801727295	70.7456893920898	260.652435302734	18.2695083618164	18.2695083618164	260.652435302734	0	7.1935830116272	36.0259475708008	25.9610786437988	30.4421310424805	0	19.1623020172119	330.996398925781	29.7473449707031	64	79.6580200195312	594.597961425781
428	1	446210	3109316	428	20.0406150817871	16.1734580993652	68.6832427978516	274.524505615234	32.2967758178711	8.74887657165527	23.5479030609131	16.1510429382324	23.8511867523193	23.8511867523193	16.1510429382324	333.754760742188	59.8110466003418	2.54419779777527	73.671630859375	165.178115844727	8.58793926239014	8.58793926239014	165.178115844727	0	48.7223510742188	21.7936153411865	25.9306201934814	11.1131229400635	0	7.99288940429688	32.1252059936523	13.8148002624512	128	39.8980712890625	431.332733154297
429	1	434876	3105307	429	20.7690544128418	18.7335319519043	64.1587219238281	350.946960449219	37.2077865600586	8.00907897949219	29.1987075805664	16.1974849700928	26.3295421600342	26.3295421600342	16.1974849700928	313.975128173828	61.3783340454102	0.765507698059082	82.2005157470703	179.453994750977	2.4881317615509	2.4881317615509	179.453994750977	0	0	96.9714813232422	0	0	0	27.2034702301025	245.12907409668	40.6490058898926	16	142.177612304688	330.247528076172
430	1	434831	3105370	430	21.0932807922363	18.8761520385742	64.2713928222656	351.799133300781	37.6257553100586	8.25632190704346	29.3694362640381	16.5222396850586	26.6751384735107	26.6751384735107	16.5222396850586	305.889068603516	59.9426155090332	0.713002443313599	82.4384689331055	175.347579956055	2.31078910827637	2.31078910827637	175.347579956055	0	0	93.9445266723633	0.653318285942078	1.30663657188416	0	15.9570083618164	252.752624511719	22.6497268676758	16	84.7633056640625	293.324768066406
431	1	434477	3105773	431	21.0815925598145	18.4963245391846	64.6815338134766	344.109466552734	37.0367851257324	8.44086456298828	28.5959205627441	16.6533451080322	26.4986152648926	26.4986152648926	16.6533451080322	304.545928955078	59.3729476928711	0.709314405918121	82.4275894165039	174.859725952148	2.35801887512207	2.35801887512207	174.859725952148	0	0	40	20	40	0	16.7943954467773	254.121719360352	22.2659473419189	16	73.220703125	269.779174804688
432	1	446325	3105456	432	18.9307117462158	18.4854774475098	65.8196411132812	315.284027099609	34.2802429199219	6.1952052116394	28.0850391387939	14.351752281189	23.4992694854736	23.4992694854736	14.351752281189	499.644683837891	86.7112884521484	5.00297117233276	72.1270980834961	250.555435180664	15.0382957458496	15.0382957458496	250.555435180664	0	32.4257278442383	25.9958782196045	32.138843536377	14.2847108840942	0	8.00370788574219	102.226318359375	11.2436141967773	1	32.832275390625	662.280212402344
433	1	446367	3105598	433	18.8864688873291	18.3311614990234	65.7788162231445	313.969543457031	34.0682182312012	6.20034313201904	27.8678760528564	14.3229341506958	23.4207191467285	23.4207191467285	14.3229341506958	496.026947021484	86.2685394287109	4.97101831436157	72.1627883911133	248.944747924805	14.9682016372681	14.9682016372681	248.944747924805	0	55.1073379516602	19.365062713623	19.9133815765381	8.98035049438477	0	7.02116537094116	96.9612426757812	9.79914855957031	1	28.566650390625	669.157409667969
434	1	443517	3106688	434	19.565746307373	18.1240558624268	66.824836730957	306.509399414062	34.4516448974609	7.32987308502197	27.1217708587646	15.0318431854248	24.0091304779053	24.0091304779053	15.0318431854248	485.306945800781	83.4545288085938	5.36976766586304	70.4075546264648	238.891738891602	16.8631191253662	16.8631191253662	238.891738891602	0	13.1002950668335	33.3215141296387	27.6144008636475	29.2283878326416	0	36.1363525390625	64.0276412963867	59.0185279846191	128	181.428741455078	520.714904785156
435	1	442190	3104920	435	19.1091480255127	19.2588214874268	65.4840927124023	323.655914306641	35.6742477416992	6.26430940628052	29.4099388122559	14.3823623657227	23.9752407073975	23.9752407073975	14.3823623657227	525.515075683594	89.4920120239258	5.72326707839966	70.7720184326172	261.022613525391	17.4459209442139	17.4459209442139	261.022613525391	0	5.90462827682495	35.638427734375	26.5423583984375	30.5053272247314	0	12.8094091415405	100.177627563477	33.1959228515625	1	92.702392578125	671.954528808594
436	1	443419	3105726	436	19.3220367431641	18.7440280914307	66.1071090698242	315.423187255859	35.1327056884766	6.77864980697632	28.3540534973145	14.6731195449829	23.9687271118164	23.9687271118164	14.6731195449829	514.790283203125	88.0950088500977	5.78869962692261	70.7751693725586	254.751800537109	17.8385238647461	17.8385238647461	254.751800537109	0	14.426661491394	33.9511108398438	29.073335647583	23.7133331298828	0	14.9558982849121	12.3630971908569	17.4911727905273	64	75.5504150390625	559.640930175781
437	1	443306	3106106	437	19.3268203735352	18.52490234375	66.3718490600586	312.539398193359	34.7971496582031	6.88634204864502	27.9108085632324	14.7058906555176	23.9054260253906	23.9054260253906	14.7058906555176	511.7294921875	87.2343521118164	5.7756085395813	70.4283294677734	252.928344726562	17.8972797393799	17.8972797393799	252.928344726562	0	20	31.2846240997314	33.0730628967285	16.9269351959229	0	34.1765174865723	90.7216949462891	52.8644027709961	1	153.810852050781	567.242736816406
438	1	442209	3103767	438	18.6814517974854	19.8083095550537	64.9557418823242	330.217834472656	36.0508651733398	5.5557689666748	30.4950942993164	15.7600841522217	23.7390060424805	23.7390060424805	13.9988050460815	541.099426269531	93.8370819091797	5.12923765182495	72.4920883178711	270.4375	15.8310871124268	15.8310871124268	268.727355957031	0	3.4814088344574	38.6553344726562	22.016996383667	36.2422981262207	0	21.0969715118408	301.026763916016	34.2431106567383	32	113.775207519531	771.797668457031
439	1	440925	3100730	439	16.5854740142822	19.5160980224609	63.151237487793	361.619598388672	34.6615753173828	3.75785541534424	30.9037189483643	13.6181993484497	21.2034664154053	22.3169918060303	12.1119356155396	681.565612792969	124.530075073242	2.32888555526733	78.2537536621094	362.141296386719	10.0080413818359	10.2491645812988	356.212982177734	0	0	38.0372543334961	19.6105709075928	45.0956077575684	0	12.5456857681274	19.8415050506592	40.2081451416016	128	99.9180908203125	1247.21765136719
440	1	443967	3109529	440	21.1496105194092	16.0270709991455	69.2010803222656	266.251983642578	33.1011962890625	9.94103908538818	23.1601581573486	17.3873558044434	24.8296165466309	24.881175994873	17.3873558044434	339.563140869141	60.4829216003418	3.16347432136536	71.2685546875	164.266983032227	10.7801952362061	34.4270782470703	164.266983032227	9.67352104187012	9.58222579956055	33.241943359375	41.5816879272461	8.21513748168945	0	6.29137945175171	273.139343261719	37.1005554199219	64	78.6333770751953	240.3212890625
441	1	443527	3105597	441	19.2278537750244	18.7667808532715	66.0260620117188	315.934417724609	35.0999183654785	6.67660808563232	28.4233093261719	14.5771455764771	23.8856811523438	23.8856811523438	14.5771455764771	516.987243652344	88.8245162963867	5.78170251846313	70.9572982788086	255.823699951172	17.8083877563477	17.8083877563477	255.823699951172	0	4.7119026184082	36.861457824707	24.7078151702881	32.9362335205078	0	11.8840379714966	52.524341583252	18.0395431518555	64	71.8460693359375	566.101867675781
442	1	443649	3106210	442	19.3271942138672	18.4036388397217	66.4375076293945	311.490661621094	34.660961151123	6.96027040481567	27.7006893157959	14.7245788574219	23.8732147216797	23.8732147216797	14.7245788574219	505.113067626953	86.5992584228516	5.62642908096313	70.7151489257812	249.990219116211	17.4761333465576	17.4761333465576	249.990219116211	0	5.86721611022949	35.9088706970215	23.2006397247314	38.0107650756836	0	21.877986907959	286.436065673828	29.6930274963379	16	90.3014831542969	549.569519042969
443	1	443632	3106466	443	19.758113861084	18.2903366088867	66.6312713623047	309.283447265625	34.9046745300293	7.45456743240356	27.4501037597656	15.1867761611938	24.2590503692627	24.2590503692627	15.1867761611938	483.414886474609	82.9812622070312	5.3659725189209	70.6299591064453	238.896240234375	16.7338085174561	16.7338085174561	238.896240234375	0	5.86721611022949	34.2782554626465	22.8381843566895	42.3379936218262	0	11.5604162216187	343.878295898438	28.1945877075195	0	81.3136291503906	483.006561279297
444	1	442885	3106125	444	18.6600151062012	18.5251846313477	66.2512512207031	313.365539550781	34.1543807983398	6.19234323501587	27.9620380401611	14.0213527679443	23.2618408203125	23.2618408203125	14.0213527679443	546.85302734375	93.2720947265625	6.21153211593628	70.0366134643555	269.807250976562	19.2521476745605	19.2521476745605	269.807250976562	0	20	30	35	15	0	7.83790493011475	17.4235401153564	13.8999786376953	64	33.653076171875	696.627075195312
445	1	443794	3106068	445	18.5069141387939	18.4312496185303	66.1794281005859	313.630096435547	33.9733581542969	6.12292385101318	27.8504333496094	13.8800382614136	23.0892200469971	23.0892200469971	13.8800382614136	541.94091796875	93.2929382324219	5.97709226608276	71.0523300170898	268.80126953125	18.5226516723633	18.5226516723633	268.80126953125	0	2.44734692573547	37.689697265625	22.540958404541	36.082389831543	0	17.6531505584717	303.856384277344	24.6987380981445	32	97.7051391601562	679.949829101562
446	1	443167	3106119	446	18.68874168396	18.5369987487793	66.2820205688477	313.342041015625	34.1870613098145	6.22018527984619	27.9668750762939	14.0513029098511	23.2841835021973	23.2841835021973	14.0513029098511	543.6845703125	92.6853790283203	6.16362619400024	70.2247543334961	268.453552246094	19.0998706817627	19.0998706817627	268.453552246094	0	20	30	35	15	0	15.1078758239746	92.3574752807617	20.6442184448242	1	66.601318359375	683.539978027344
447	1	443502	3106036	447	19.3971500396729	18.5444374084473	66.3124465942383	313.076019287109	34.9241180419922	6.95886135101318	27.9652576446533	14.7744836807251	23.9841384887695	23.9841384887695	14.7744836807251	506.851104736328	86.709342956543	5.68304491043091	70.6994781494141	250.919540405273	17.5866012573242	17.5866012573242	250.919540405273	0	13.1002950668335	34.6465530395508	28.0301666259766	25.4196853637695	0	17.6006298065186	295.799468994141	23.5621719360352	16	85.503173828125	541.559265136719
448	1	443326	3105892	448	19.273530960083	18.6488990783691	66.2332000732422	314.216705322266	34.9275817871094	6.77114009857178	28.1564407348633	14.6333036422729	23.8911399841309	23.8911399841309	14.6333036422729	517.438903808594	88.1993026733398	5.8450870513916	70.5378875732422	255.966125488281	18.0532779693604	18.0532779693604	255.966125488281	0	20	31.306173324585	33.0407409667969	16.9592590332031	0	25.3494968414307	101.831802368164	36.750732421875	1	124.13427734375	575.952941894531
449	1	443080	3105897	449	18.792947769165	18.671558380127	66.166618347168	314.96484375	34.4792137145996	6.26020431518555	28.2190093994141	14.1374473571777	23.427074432373	23.427074432373	14.1374473571777	543.781677246094	92.6293792724609	6.16920137405396	70.3362884521484	268.792724609375	19.0524482727051	19.0524482727051	268.792724609375	0	20	30	35	15	0	23.4658489227295	124.810943603516	34.8783950805664	2	130.591186523438	663.32666015625
450	1	443606	3105853	450	19.0999183654785	18.6202964782715	66.1355743408203	314.637481689453	34.7790946960449	6.62435054779053	28.1547431945801	14.4619159698486	23.720006942749	23.720006942749	14.4619159698486	520.499938964844	89.3543853759766	5.8074688911438	70.9305267333984	257.862243652344	17.9307422637939	17.9307422637939	257.862243652344	0	5.86721611022949	36.3075752258301	25.5386390686035	31.5277538299561	0	27.5045547485352	258.789184570312	40.9418792724609	16	115.29736328125	581.554809570312
451	1	443632	3107454	451	19.8018932342529	17.6333141326904	67.3831558227539	297.650695800781	33.9745254516602	7.80576324462891	26.1687622070312	15.4192876815796	24.0706481933594	24.0706481933594	15.4192876815796	452.947692871094	78.8060760498047	4.86064910888672	70.3428802490234	221.28791809082	15.5694780349731	15.5694780349731	221.28791809082	0	20	31.7576026916504	32.3635940551758	17.6364059448242	0	36.599365234375	88.1946563720703	63.0435791015625	1	173.893218994141	467.965789794922
452	1	443930	3107773	452	20.134822845459	17.370584487915	67.6444549560547	293.386474609375	33.9634208679199	8.28415203094482	25.6792697906494	15.8363962173462	24.3172607421875	24.3172607421875	15.8363962173462	428.66650390625	75.0556716918945	4.46615314483643	70.6661529541016	209.538513183594	14.4236268997192	14.4236268997192	209.538513183594	0	4.16797971725464	38.2750511169434	24.7726917266846	35.3285865783691	0	17.6841411590576	89.6387710571289	28.4826850891113	128	102.529205322266	412.862945556641
453	1	443374	3106283	453	19.6377468109131	18.4489498138428	66.4791259765625	311.274719238281	34.9972724914551	7.24575853347778	27.7515144348145	15.036018371582	24.188024520874	24.188024520874	15.036018371582	494.813659667969	84.5081634521484	5.55993127822876	70.4884490966797	244.556930541992	17.262674331665	17.262674331665	244.556930541992	0	20	32.0148963928223	31.977653503418	18.0223426818848	0	16.1448879241943	77.386474609375	29.7300834655762	64	78.3088989257812	504.777709960938
454	1	442977	3105404	454	19.3104801177979	19.0063495635986	65.9094619750977	318.232788085938	35.4535484313965	6.61646747589111	28.8370800018311	14.628758430481	24.0343627929688	24.0343627929688	14.628758430481	521.586364746094	88.9652099609375	5.87635564804077	70.6347351074219	257.71142578125	18.043493270874	18.043493270874	257.71142578125	0	5.89641809463501	36.6780738830566	24.9828910827637	32.0689010620117	0	15.2493677139282	22.7748222351074	24.2708053588867	128	80.4274291992188	587.230834960938
455	1	444723	3106635	455	18.6283264160156	17.7659549713135	66.1439743041992	307.788787841797	33.3223724365234	6.46283578872681	26.8595352172852	14.1134214401245	23.0571746826172	23.0571746826172	14.1134214401245	499.106292724609	86.9877014160156	5.10659503936768	71.7943878173828	248.599273681641	16.0259437561035	16.0259437561035	248.599273681641	0	31.1133995056152	27.2832679748535	35.5413208007812	22.2477550506592	0	17.7144927978516	302.272613525391	25.0448837280273	16	82.8054809570312	682.236145019531
456	1	449305	3090247	456	16.9112815856934	17.1268291473389	61.019588470459	367.128814697266	33.1302032470703	5.06244707107544	28.067756652832	12.1889305114746	22.7860298156738	22.7860298156738	12.1204166412354	360.317413330078	81.3943481445312	0	92.1506805419922	212.192459106445	2.01239895820618	2.01239895820618	189.269882202148	0	0	100	0	0	0	34.176628112793	67.3481979370117	53.8683090209961	1	182.051452636719	1033.63256835938
457	1	449552	3089989	457	17.409481048584	17.2236309051514	61.1361770629883	366.924194335938	33.6609649658203	5.48839330673218	28.1725730895996	14.3676843643188	23.2849922180176	23.2849922180176	12.6215381622314	334.221282958984	75.7283020019531	0	92.3065185546875	196.634963989258	1.65733325481415	1.65733325481415	176.178573608398	0	0	99.9634704589844	0.00400294363498688	0.0186804011464119	0	27.2499732971191	57.6639823913574	42.0804214477539	1	160.56787109375	970.493469238281
458	1	441015	3085704	458	20.1343574523926	19.7657222747803	61.1407432556152	407.557159423828	38.9070510864258	6.57885551452637	32.3281936645508	16.615608215332	26.5795154571533	26.5795154571533	14.8561887741089	255.102935791016	75.7692642211914	0	106.178047180176	184.354110717773	0	0	167.464218139648	0	0	100	0	0	0	7.71577835083008	206.242858886719	23.0047912597656	16	55.2564697265625	793.679870605469
459	1	443216	3085947	459	20.1486911773682	20.1644382476807	61.6775512695312	415.275726318359	39.0118789672852	6.31859016418457	32.693286895752	16.4080791473389	26.7589321136475	26.7589321136475	14.6336603164673	303.126617431641	81.958251953125	0	102.44310760498	204.873443603516	0	0	199.991058349609	0	0	100	0	0	0	12.5045576095581	79.2421340942383	17.2573089599609	1	61.204345703125	872.132751464844
460	1	449890	3090411	460	17.6887607574463	17.1362056732178	61.2036514282227	363.838500976562	33.7916603088379	5.79300260543823	27.9986591339111	14.7222328186035	23.5014553070068	23.5014553070068	12.9245052337646	315.548126220703	70.5031661987305	0	90.8845825195312	184.637802124023	2.08773374557495	2.08773374557495	163.305603027344	0	0	100	0	0	0	20.290096282959	140.942840576172	28.7443313598633	4	98.2346801757812	882.703491210938
461	1	455366	3089057	461	20.0777034759521	15.9908781051636	62.1741676330566	323.145141601562	34.3520698547363	8.63257503509521	25.7194957733154	15.9278297424316	25.1529769897461	25.1529769897461	15.815749168396	233.03076171875	49.4012260437012	0	89.7463531494141	143.351989746094	0	0	119.367797851562	12.3323421478271	0	67.1489334106445	2.4979932308197	2.4979932308197	0	4.84036827087402	111.658432006836	12.2866439819336	1	27.2835388183594	451.018157958984
462	1	443070	3105648	462	19.1021404266357	18.8766765594482	66.0069046020508	317.074798583984	35.0680313110352	6.4699878692627	28.5980415344238	14.4272346496582	23.7935066223145	23.7935066223145	14.4272346496582	533.019836425781	90.6063842773438	6.03536605834961	70.4564666748047	263.516021728516	18.5667381286621	18.5667381286621	263.516021728516	0	13.1265964508057	33.3995094299316	29.9007358551025	23.5359668731689	0	21.6253643035889	132.149551391602	37.2861862182617	1	118.05810546875	625.578979492188
463	1	443225	3105406	463	19.0934638977051	18.9720268249512	65.8924179077148	318.016754150391	35.2117500305176	6.4193058013916	28.7924461364746	14.4159469604492	23.807014465332	23.807014465332	14.4159469604492	531.847290039062	91.1541976928711	5.97506809234619	70.8185729980469	262.719268798828	18.3558387756348	18.3558387756348	262.719268798828	0	0	39.0854911804199	21.3717651367188	38.6282348632812	0	23.2497062683105	310.992797851562	36.912971496582	64	93.6494750976562	606.655517578125
464	1	438472	3103608	464	16.8556003570557	18.1089000701904	62.7282829284668	346.030975341797	33.4517211914062	4.58293676376343	28.8687858581543	14.0433502197266	22.2654247283936	22.2654247283936	12.1704092025757	590.880249023438	102.979766845703	3.41924285888672	74.4651489257812	300.078979492188	12.0633039474487	12.0633039474487	288.119842529297	0	5.24576711654663	37.8155250549316	23.2767143249512	34.1004028320312	0	10.1472444534302	53.4802131652832	15.0817413330078	64	48.0684814453125	1108.96398925781
465	1	438731	3106119	465	17.8920764923096	16.7698593139648	64.0713882446289	317.790954589844	32.3464202880859	6.17269229888916	26.1737289428711	13.2647886276245	22.6348724365234	22.6348724365234	13.2647886276245	551.577331542969	95.5904769897461	4.60666656494141	69.8011093139648	271.087341308594	16.6998310089111	16.6998310089111	271.087341308594	0	20	30.0304508209229	34.9543266296387	15.04567527771	0	9.99568557739258	347.091766357422	20.2036285400391	64	63.8375854492188	871.720825195312
466	1	445234	3105018	466	17.6482849121094	18.5178298950195	65.5064010620117	318.087982177734	33.4409027099609	5.17217445373535	28.2687282562256	13.3694534301758	22.3139324188232	22.3139324188232	13.0237379074097	582.065673828125	102.627067565918	5.74286699295044	72.3509216308594	288.969451904297	17.7510528564453	17.7510528564453	288.925323486328	0	20	30	35	15	0	22.5335369110107	85.1974487304688	30.8058471679688	1	100.780456542969	858.172973632812
467	1	450802	3099574	467	19.3967361450195	18.1019859313965	65.0627059936523	316.24072265625	34.9259376525879	7.10355758666992	27.8223819732666	15.3365211486816	24.2674217224121	24.2674217224121	15.1477737426758	416.736633300781	74.7029266357422	0	77.2831573486328	221.050430297852	2.15484380722046	2.15484380722046	191.984222412109	0	0	54.6877021789551	43.626163482666	0	0	18.6300201416016	295.484130859375	26.6152191162109	32	84.4450073242188	648.13525390625
468	1	443302	3105628	468	19.1391143798828	18.8294544219971	66.0231628417969	316.488037109375	35.0628204345703	6.54333162307739	28.5194892883301	14.4762573242188	23.8119220733643	23.8119220733643	14.4762573242188	527.045593261719	90.1412200927734	5.93603801727295	70.7456893920898	260.652435302734	18.2695083618164	18.2695083618164	260.652435302734	0	7.1935830116272	36.0259475708008	25.9610786437988	30.4421310424805	0	19.1623020172119	330.996398925781	29.7473449707031	64	79.6580200195312	594.597961425781
469	1	441417	3107388	469	19.2242736816406	17.0185852050781	66.9044723510742	293.630249023438	32.9131011962891	7.47592353820801	25.4371776580811	14.8906755447388	23.4569320678711	23.4569320678711	14.8906755447388	484.64111328125	82.3118209838867	5.45215749740601	68.2716827392578	234.190017700195	17.0248756408691	17.0248756408691	234.190017700195	0	0	40	20	40	0	29.805456161499	69.8098907470703	43.4330520629883	1	135.269287109375	600.742797851562
470	1	438751	3104244	470	17.4313106536865	18.0099544525146	63.0906677246094	340.502838134766	33.7156181335449	5.1694860458374	28.5461311340332	13.4406566619873	22.7064819335938	22.7064819335938	12.7050714492798	560.84375	95.1192321777344	3.56504678726196	73.3921813964844	277.149017333984	12.5554857254028	12.5554857254028	276.644836425781	0	0.288075417280197	37.0981597900391	24.3527641296387	35.5031967163086	0	16.0816860198975	103.839424133301	24.6626968383789	1	73.0594482421875	1007.38006591797
471	1	437491	3102133	471	15.7524375915527	18.5687713623047	62.0403213500977	363.5546875	33.2236061096191	3.29343914985657	29.9301662445068	12.7967901229858	21.5516567230225	21.5516567230225	11.1296825408936	621.603332519531	115.354705810547	2.53107714653015	78.2758560180664	338.990539550781	9.48382377624512	9.48382377624512	292.253692626953	0	0	44.0971565246582	20	40	0	5.3374195098877	291.506530761719	16.9483184814453	64	35.580322265625	1270.56140136719
472	1	438463	3099155	472	15.7023811340332	19.3827571868896	62.2138290405273	381.402069091797	34.0346641540527	2.87970304489136	31.1549606323242	12.6621065139771	20.6112442016602	21.8230571746826	11.1423177719116	548.702941894531	111.53524017334	0.737818658351898	86.7640228271484	313.153137207031	3.34996271133423	6.22045135498047	253.519805908203	0	0	35.5386085510254	10.7144441604614	50.0007400512695	0	39.4437789916992	189.15478515625	63.3474578857422	4	191.3828125	1237.32397460938
473	1	437197	3099174	473	15.9780426025391	20.5136165618896	62.8009185791016	389.870330810547	35.1520500183105	2.487624168396	32.6644248962402	12.8261394500732	21.0550556182861	22.2857532501221	11.3349933624268	525.056640625	109.550964355469	0.573127746582031	88.0912857055664	305.827789306641	2.72782015800476	4.7773814201355	246.193893432617	0	0	77.755485534668	4.38817358016968	8.77634716033936	0	42.317554473877	212.051544189453	68.82568359375	8	254.227661132812	1218.71398925781
474	1	436234	3098520	474	18.0994529724121	22.6361675262451	63.9246673583984	404.051147460938	38.7542953491211	3.34366846084595	35.4106254577637	14.7757148742676	23.4344692230225	24.708646774292	13.3376693725586	409.158294677734	88.7930526733398	0.211134925484657	90.8552932739258	243.482635498047	1.47804033756256	1.63044953346252	195.447418212891	0	0	100	0	0	0	6.69152927398682	281.802795410156	17.6759643554688	16	57.0816650390625	916.840515136719
475	1	425631	3094560	475	19.8130531311035	19.6988162994385	67.0544967651367	331.997222900391	35.3273468017578	5.95004320144653	29.3773040771484	17.0375671386719	23.6704730987549	24.8160629272461	15.7232875823975	239.060043334961	58.594783782959	0.0993399694561958	92.7661895751953	151.364593505859	0.88149106502533	6.81914329528809	134.959823608398	0	0	100	0	0	0	14.6747646331787	70.8445053100586	21.4494018554688	1	75.1880493164062	713.540466308594
476	1	438908	3104532	476	17.5896072387695	18.0104503631592	63.3520126342773	337.578948974609	33.7325286865234	5.30336570739746	28.4291648864746	12.8375301361084	22.7874317169189	22.7874317169189	12.8375301361084	562.632202148438	94.8511657714844	3.78382515907288	72.7456436157227	279.137023925781	13.4091281890869	13.4091281890869	279.137023925781	0	5.40873718261719	34.6302108764648	28.0546875	29.2409439086914	0	17.3534469604492	285.291809082031	24.0562438964844	16	75.1598510742188	972.934448242188
477	1	438890	3103726	477	17.2798099517822	18.3289489746094	63.064998626709	344.246063232422	33.9512596130371	4.88768577575684	29.0635719299316	14.4717969894409	22.6434192657471	22.6434192657471	12.573694229126	576.84130859375	98.5724945068359	3.53046202659607	74.1259078979492	288.684295654297	12.4774160385132	12.4774160385132	285.996063232422	0	5.82191801071167	37.381290435791	23.9280662536621	33.1609764099121	0	11.0589990615845	294.176391601562	22.1815795898438	64	55.9945068359375	1038.87414550781
478	1	438395	3107278	478	18.4529857635498	15.7047128677368	64.9557037353516	297.984527587891	31.4593276977539	7.28173398971558	24.1775932312012	14.1550540924072	22.7935638427734	22.7935638427734	14.1550540924072	507.177978515625	87.2041549682617	5.42863988876343	68.4285736083984	249.79736328125	17.0398101806641	17.0398101806641	249.79736328125	0	20	30.4549980163574	34.3175010681152	15.6824979782104	0	5.9522180557251	315.565673828125	16.8180236816406	32	55.0518798828125	742.517333984375
479	1	438549	3103946	479	17.0425052642822	17.9972743988037	62.8192596435547	343.554321289062	33.4565620422363	4.80728006362915	28.6492824554443	14.2593812942505	22.3938541412354	22.3938541412354	12.3409395217896	579.101684570312	100.027648925781	3.48298954963684	73.9990997314453	291.005035400391	12.2239837646484	12.2239837646484	283.060607910156	0	7.25739908218384	36.7763900756836	24.8354167938232	31.5358829498291	0	17.4742393493652	73.2114410400391	24.4247741699219	128	83.364501953125	1077.17614746094
480	1	439432	3104151	480	17.2382583618164	18.49778175354	63.5017433166504	340.550567626953	33.8488731384277	4.71931219100952	29.1295623779297	12.4758787155151	22.4967002868652	22.4967002868652	12.4758787155151	613.149719238281	104.798980712891	4.26103401184082	73.2841644287109	307.878295898438	14.8381013870239	14.8381013870239	307.878295898438	0	20	30.0899181365967	34.8651237487793	15.1348781585693	0	7.0816764831543	29.4746627807617	15.9536437988281	64	45.3214111328125	1036.30151367188
481	1	439431	3105079	481	17.6843891143799	18.044506072998	63.8868713378906	332.061401367188	33.5917701721191	5.34730625152588	28.2444610595703	12.8984518051147	22.7339248657227	22.7339248657227	12.8984518051147	587.406005859375	101.430374145508	4.47910404205322	71.4646072387695	292.28564453125	15.898980140686	15.898980140686	292.28564453125	0	20	30	35	15	0	9.36905860900879	11.7404756546021	18.2627258300781	32	58.8916625976562	940.705627441406
482	1	442725	3105378	482	19.2813415527344	19.0772724151611	65.8139038085938	319.568389892578	35.5289535522461	6.54224824905396	28.9867076873779	14.5841016769409	24.0417308807373	24.0417308807373	14.5841016769409	523.078125	88.8584136962891	5.86861324310303	70.5046539306641	258.661071777344	17.9981422424316	17.9981422424316	258.661071777344	0	5.49434661865234	35.8287124633789	26.2569313049316	30.9958953857422	0	11.5790433883667	328.704284667969	24.5914077758789	64	92.8735961914062	611.892883300781
483	1	443371	3105872	483	19.4295387268066	18.6863212585449	66.1853256225586	314.624542236328	35.1507186889648	6.91736888885498	28.2333488464355	14.7890119552612	24.0573787689209	24.0573787689209	14.7890119552612	508.856567382812	86.9715423583984	5.72740840911865	70.7071990966797	251.854568481445	17.6695594787598	17.6695594787598	251.854568481445	0	20	32.0830688476562	31.8753986358643	18.1246013641357	0	4.63275957107544	47.7127113342285	17.0176010131836	64	43.9588012695312	538.554931640625
484	1	443189	3105364	484	18.8647480010986	19.030179977417	65.8056640625	318.867340087891	35.0738410949707	6.15506315231323	28.9187774658203	14.1790294647217	23.5977230072021	23.5977230072021	14.1790294647217	545.680419921875	93.7792282104492	6.10971832275391	70.9156723022461	269.361450195312	18.7581787109375	18.7581787109375	269.361450195312	0	0	39.6052131652832	20.5921821594238	39.4078178405762	0	23.1803188323975	330.854431152344	34.0057983398438	32	109.502136230469	651.661010742188
485	1	443073	3105659	485	19.3132514953613	18.8673095703125	66.0384216308594	316.665679931641	35.264476776123	6.69425773620605	28.5702171325684	14.6461219787598	23.9958648681641	23.9958648681641	14.6461219787598	520.310424804688	88.5854873657227	5.88519287109375	70.5482788085938	257.244079589844	18.1059951782227	18.1059951782227	257.244079589844	0	8.4951057434082	34.9875984191895	27.5186042785645	28.2338428497314	0	14.7361822128296	104.433685302734	20.2367553710938	128	76.8348388671875	578.117126464844
486	1	443333	3105653	486	19.1391143798828	18.8294544219971	66.0231628417969	316.488037109375	35.0628204345703	6.54333162307739	28.5194892883301	14.4762573242188	23.8119220733643	23.8119220733643	14.4762573242188	527.045593261719	90.1412200927734	5.93603801727295	70.7456893920898	260.652435302734	18.2695083618164	18.2695083618164	260.652435302734	0	7.1935830116272	36.0259475708008	25.9610786437988	30.4421310424805	0	19.1623020172119	330.996398925781	29.7473449707031	64	79.6580200195312	594.597961425781
487	1	443691	3106308	487	19.2548446655273	18.3171730041504	66.4923706054688	310.658843994141	34.4812927246094	6.93348932266235	27.5478057861328	14.6647720336914	23.7782859802246	23.7782859802246	14.6647720336914	504.299865722656	86.6615753173828	5.57840633392334	70.7897262573242	249.613082885742	17.3653888702393	17.3653888702393	249.613082885742	0	0	35.1092796325684	19.1035270690918	50.499153137207	0	32.5402870178223	313.359985351562	47.2094764709473	64	173.810821533203	564.320190429688
488	1	444669	3103261	488	18.3298206329346	19.9186058044434	65.2912292480469	325.37255859375	35.6597862243652	5.15245723724365	30.5073299407959	15.2229156494141	23.2786521911621	23.2786521911621	13.7129278182983	567.72509765625	102.071426391602	5.34030628204346	73.3106536865234	289.308227539062	16.1801433563232	16.1801433563232	279.636077880859	0	17.9315586090088	32.3310737609863	31.5033912658691	19.5308303833008	0	27.6817836761475	63.6412467956543	40.8284149169922	1	145.359436035156	796.151062011719
489	1	445994	3103337	489	19.1819534301758	19.9861392974854	66.0641632080078	325.068664550781	36.2202644348145	5.96762228012085	30.2526397705078	14.5465278625488	24.0833873748779	24.0833873748779	14.5465278625488	533.339721679688	92.8506546020508	4.75632429122925	72.9227523803711	266.877044677734	15.3750028610229	15.3750028610229	266.877044677734	4.16385650634766	24.8544044494629	26.6181526184082	30.6990623474121	13.6645250320435	0	21.1694107055664	22.5656681060791	28.8836822509766	64	103.177062988281	642.093811035156
490	1	443883	3103649	490	17.7421703338623	19.6305084228516	65.0543212890625	324.075866699219	34.8951606750488	4.71959161758423	30.1755676269531	14.6949253082275	22.6575603485107	22.6575603485107	13.115553855896	608.181945800781	110.901123046875	5.86942672729492	73.326042175293	312.631164550781	18.0365600585938	18.0365600585938	296.736389160156	0	43.3548545837402	21.2419300079346	23.3225727081299	12.0806436538696	0	5.89193916320801	5.00268745422363	9.71495056152344	32	28.9305419921875	882.564270019531
491	1	444150	3102018	491	17.8965797424316	20.2077255249023	64.6852493286133	332.862884521484	35.8105659484863	4.57048177719116	31.2400856018066	14.9463624954224	23.0725040435791	23.0725040435791	13.3518972396851	603.304321289062	104.883934020996	4.69702196121216	74.1502075195312	305.801208496094	14.8392162322998	14.8392162322998	303.970550537109	0	28.0544052124023	27.6987419128418	23.7967281341553	10.19859790802	0	5.71157312393188	287.126800537109	19.4817352294922	32	47.7864379882812	908.163024902344
492	1	445234	3103018	492	17.9609355926514	20.1384201049805	65.4749069213867	327.991424560547	35.3951797485352	4.63770198822021	30.7574768066406	14.7790880203247	22.9484996795654	22.9484996795654	13.3119668960571	623.221740722656	110.252655029297	5.67603445053101	73.213996887207	314.654388427734	17.5263862609863	17.5263862609863	309.430847167969	0	9.86204433441162	33.8124542236328	29.2813167572021	25.7876586914062	0	22.7434272766113	21.8878917694092	38.4357681274414	64	110.02978515625	870.838562011719
493	1	444481	3102788	493	18.525390625	20.0805988311768	65.174430847168	327.0107421875	36.0733451843262	5.26279354095459	30.8105525970459	15.477499961853	23.5382881164551	23.5382881164551	13.9346685409546	548.230224609375	97.7390670776367	5.00685358047485	73.5153121948242	278.779449462891	15.0447721481323	15.0447721481323	271.687835693359	0	20	32.9698791503906	30.5451793670654	19.4548206329346	0	5.33002424240112	60.3000373840332	27.5495376586914	1	63.2681274414062	785.768493652344
494	1	444710	3103024	494	18.5995235443115	20.0423927307129	65.3200302124023	326.221069335938	36.0391502380371	5.35576581954956	30.6833839416504	15.5017528533936	23.5773963928223	23.5773963928223	13.9905557632446	546.611328125	97.6826553344727	5.09521722793579	73.3640213012695	277.842620849609	15.3196573257446	15.3196573257446	270.249816894531	0	6.30334949493408	37.3533554077148	23.9699668884277	32.878360748291	0	8.37698173522949	73.6059265136719	28.932731628418	64	58.1495971679688	762.418212890625
495	1	445104	3103199	495	17.9651832580566	20.0261459350586	65.4856338500977	326.886444091797	35.2899017333984	4.70891714096069	30.5809841156006	14.7725124359131	22.9203071594238	22.9203071594238	13.3133602142334	617.271240234375	109.772750854492	5.81785297393799	73.1193618774414	312.077575683594	17.5857334136963	17.5857334136963	305.434204101562	0	0.841309368610382	38.4310646057129	22.353401184082	37.225944519043	0	24.3075561523438	60.2995071411133	35.2386093139648	1	108.526916503906	860.707092285156
496	1	444007	3102494	496	18.0871334075928	20.0798187255859	64.8501510620117	329.105133056641	35.7922286987305	4.8288106918335	30.9634170532227	15.1218357086182	23.1663131713867	23.1663131713867	13.5235462188721	584.849548339844	103.44881439209	5.05029821395874	73.7640838623047	297.414398193359	15.3055648803711	15.3055648803711	291.347229003906	0	20.6369533538818	29.7611427307129	34.6815223693848	14.9203805923462	0	10.3727703094482	13.8837375640869	28.9475250244141	128	88.0215454101562	862.086486816406
497	1	443871	3103034	497	17.2650184631348	19.9005756378174	64.885124206543	327.312744140625	34.7538375854492	4.08335590362549	30.6704788208008	14.259783744812	22.2756404876709	22.2756404876709	12.6583909988403	669.208068847656	120.411727905273	6.12483978271484	73.5604019165039	342.465698242188	18.5727443695068	18.5727443695068	329.753753662109	0	50.0615043640137	18.726936340332	19.9692478179932	11.2423114776611	0	12.4785194396973	338.10205078125	23.1465911865234	32	70.857421875	986.214599609375
498	1	445234	3103356	498	18.3725471496582	19.9879016876221	65.6024932861328	326.113800048828	35.6154632568359	5.14724969863892	30.4682121276855	15.1605911254883	23.305685043335	23.305685043335	13.7218084335327	581.376770019531	103.245758056641	5.51145076751709	73.0248260498047	293.333892822266	16.6644268035889	16.6644268035889	287.701721191406	0	1.10189235210419	37.871410369873	22.9267311096191	36.5003204345703	0	25.7789421081543	54.5903167724609	34.1052398681641	128	151.873840332031	788.444152832031
499	1	444647	3102585	499	17.9995365142822	20.1859836578369	65.0518646240234	329.442321777344	35.6961135864258	4.66550922393799	31.0306072235107	14.959379196167	23.0712814331055	23.0712814331055	13.4084815979004	606.710632324219	107.085601806641	5.24834203720093	73.6593704223633	307.533935546875	16.172384262085	16.172384262085	302.548187255859	0	19.0407600402832	32.1358757019043	31.7961845397949	18.6834354400635	0	22.9460144042969	38.802734375	33.101203918457	128	127.439086914062	887.854431152344
500	1	444918	3103078	500	18.1064033508301	20.0858421325684	65.3558502197266	327.244476318359	35.5550842285156	4.82202959060669	30.7330551147461	14.9694004058838	23.0918350219727	23.0918350219727	13.4755783081055	602.876586914062	107.328224182129	5.59347915649414	73.2992553710938	305.646881103516	16.9176540374756	16.9176540374756	298.525421142578	0	0	38.4034156799316	22.3948764801025	37.6051216125488	0	34.0570297241211	288.481536865234	54.2730026245117	16	164.226318359375	847.10009765625
501	1	444223	3102474	501	17.5375881195068	20.137752532959	64.8241500854492	330.382049560547	35.2957725524902	4.23056507110596	31.06520652771	14.5479640960693	22.6381359100342	22.6381359100342	12.9607963562012	647.181213378906	114.077857971191	5.50670385360718	73.7938842773438	328.453643798828	16.8484401702881	16.8484401702881	323.163787841797	0	20	30	35	15	0	28.5158920288086	330.711486816406	43.4543914794922	64	142.213745117188	963.376403808594
502	1	444730	3102076	502	17.413761138916	20.2812519073486	64.8323440551758	333.347625732422	35.3026924133301	4.02007341384888	31.2826194763184	14.3976936340332	22.5861339569092	22.5861339569092	12.832498550415	662.039733886719	115.012428283691	5.16848182678223	74.0735778808594	334.942321777344	16.7492504119873	16.7492504119873	333.706085205078	0	28.7190704345703	27.5088367462158	35	15	0	16.5995025634766	348.282562255859	22.5026626586914	64	78.5885620117188	988.278625488281
503	1	444279	3102883	503	18.3139266967773	20.0411853790283	65.0770416259766	327.068695068359	35.8687858581543	5.07269239425659	30.7960929870605	15.2908935546875	23.3317928314209	23.3317928314209	13.7278680801392	565.197326660156	100.94979095459	5.1360125541687	73.5630645751953	287.849884033203	15.4573211669922	15.4573211669922	279.87451171875	0	20	30.7357845306396	33.8963241577148	16.1036777496338	0	14.2769842147827	112.30534362793	23.562126159668	1	96.0681762695312	818.151184082031
504	1	444910	3103492	504	18.5429744720459	19.7922382354736	65.5014953613281	324.26025390625	35.6574363708496	5.44095897674561	30.2164764404297	15.3597583770752	23.4396705627441	23.4396705627441	13.9076795578003	551.783630371094	98.9471282958984	5.29014205932617	73.0451278686523	279.931182861328	16.0441474914551	16.0441474914551	271.671844482422	0	18.0813026428223	31.9147834777832	32.1278228759766	18.8315238952637	0	23.9601593017578	352.638641357422	35.2259979248047	64	112.049133300781	745.210754394531
505	1	444195	3103552	505	17.6159648895264	19.6867065429688	65.107780456543	324.441070556641	34.7958221435547	4.5587158203125	30.2371082305908	14.5327939987183	22.5345458984375	22.5345458984375	12.9883689880371	624.659790039062	113.593673706055	5.96878623962402	73.3299331665039	320.413635253906	18.3100624084473	18.3100624084473	305.535278320312	0	23.5676212310791	28.6621417999268	33.2161903381348	14.5540475845337	0	7.45823431015015	67.4377670288086	17.3557739257812	2	59.9186401367188	897.41455078125
506	1	445045	3103739	506	18.8105907440186	19.6634140014648	65.6086044311523	323.167510986328	35.760799407959	5.79001331329346	29.9707870483398	15.5960664749146	23.6710147857666	23.6710147857666	14.1744794845581	527.927307128906	94.5184707641602	5.10002708435059	72.8987884521484	267.072692871094	15.5069818496704	15.5069818496704	259.9189453125	0	32.9647598266602	25.6099452972412	27.8100261688232	14.0869989395142	0	10.8495626449585	116.431213378906	17.4353561401367	1	65.00146484375	684.006286621094
507	1	444326	3104132	507	17.7577171325684	19.2865238189697	65.2329635620117	321.627716064453	34.4983520507812	4.93273878097534	29.5656127929688	14.6131782531738	22.5813541412354	22.5813541412354	13.1203765869141	595.710876464844	108.124618530273	5.91983318328857	72.9545288085938	304.136169433594	18.2938938140869	18.2938938140869	290.993225097656	0	20	30	35	15	0	17.8284721374512	265.936248779297	26.3712539672852	16	71.0109252929688	848.938354492188
508	1	445420	3103199	508	18.2282371520996	20.0690841674805	65.6582183837891	327.042846679688	35.5151290893555	4.94913005828857	30.5659999847412	15.0008821487427	23.1785106658936	23.1785106658936	13.5701570510864	598.122497558594	105.571258544922	5.51692056655884	73.0311431884766	300.811340332031	17.0533809661865	17.0533809661865	296.984008789062	0	9.34556579589844	33.6343994140625	29.5461196899414	25.7808284759521	0	25.0613670349121	3.31801629066467	41.5875015258789	128	140.079772949219	821.690734863281
509	1	444917	3103292	509	18.206205368042	19.9253196716309	65.4340972900391	325.661010742188	35.4687042236328	5.01772356033325	30.4509811401367	15.037654876709	23.1406631469727	23.1406631469727	13.5675096511841	587.255126953125	105.073173522949	5.58726072311401	73.1428146362305	297.930603027344	16.8512268066406	16.8512268066406	289.681121826172	0	12.1770792007446	35.7874603271484	26.3188076019287	27.5926532745361	0	28.4122467041016	295.586120605469	43.9425430297852	16	149.90380859375	810.074523925781
510	1	444439	3103134	510	17.688060760498	19.9328899383545	65.1236877441406	326.379821777344	35.0977630615234	4.49001836776733	30.6077442169189	14.6117095947266	22.6641597747803	22.6641597747803	13.0702857971191	630.696350097656	113.497299194336	5.87168741226196	73.4188842773438	321.924041748047	17.8051662445068	17.8051662445068	310.707336425781	0	20	31.1741161346436	33.238826751709	16.7611751556396	0	13.6235675811768	52.0051765441895	32.8619766235352	64	84.6492919921875	907.76318359375
511	1	443948	3104814	511	18.1769332885742	18.9862060546875	65.4287185668945	319.365692138672	34.5323753356934	5.51422166824341	29.0181522369385	15.050012588501	22.9284210205078	22.9284210205078	13.5243053436279	564.245422363281	100.277030944824	5.97884225845337	72.1272354125977	282.670043945312	18.4553852081299	18.4553852081299	276.979644775391	0	10.6710472106934	34.6199684143066	28.0700454711914	26.5944309234619	0	17.1771278381348	253.652938842773	24.6964797973633	16	78.903076171875	759.461242675781
512	1	444113	3102751	512	18.1487236022949	20.03835105896	64.9579620361328	327.769500732422	35.7584190368652	4.91023540496826	30.8481845855713	15.15784740448	23.1895503997803	23.1895503997803	13.5720863342285	579.308471679688	103.210548400879	5.18583822250366	73.6460952758789	295.072784423828	15.5919399261475	15.5919399261475	287.331176757812	0	22.1433773040771	29.1962337493896	33.9283103942871	14.7320775985718	0	19.0825843811035	125.084663391113	25.5751266479492	1	100.178405761719	849.969421386719
513	1	444769	3102813	513	18.6283226013184	20.1226596832275	65.2649612426758	327.1962890625	36.172306060791	5.34004497528076	30.8322620391846	15.5527877807617	23.6392669677734	23.6392669677734	14.0291423797607	544.552978515625	96.8336334228516	4.94628763198853	73.4637298583984	276.419219970703	14.9883918762207	14.9883918762207	270.138275146484	0	6.30334949493408	37.7249450683594	23.4125804901123	33.4357452392578	0	10.8944702148438	326.767761230469	35.557746887207	64	86.072265625	768.509033203125
514	1	444800	3104030	514	18.0222587585449	19.3696727752686	65.4419326782227	322.127593994141	34.7553596496582	5.1571044921875	29.5982551574707	14.8053531646729	22.8446216583252	22.8446216583252	13.3815498352051	578.585815429688	104.113525390625	5.64979934692383	72.8575744628906	293.37060546875	17.3564567565918	17.3564567565918	284.078735351562	0	27.0385456085205	27.3605461120605	31.4807262420654	14.1201820373535	0	24.3525314331055	140.775772094727	35.6022644042969	4	122.439086914062	799.609252929688
515	1	445258	3103740	515	18.998908996582	19.7096767425537	65.7432250976562	323.418060302734	35.9329719543457	5.95318078994751	29.9797916412354	15.7548322677612	23.8578433990479	23.8578433990479	14.3566932678223	522.234558105469	92.9548187255859	5.05507135391235	72.8001480102539	262.955413818359	15.2851066589355	15.2851066589355	257.759429931641	0	38.9537315368652	23.4357585906982	24.9512023925781	13.3457622528076	0	8.58390617370605	49.5360794067383	20.4554061889648	1	48.5472412109375	652.285766601562
516	1	444261	3103316	516	17.6246547698975	19.7990818023682	65.0796203613281	325.342224121094	34.9266471862793	4.50378084182739	30.4228668212891	14.5591917037964	22.5737190246582	22.5737190246582	13.0045127868652	628.949829101562	113.971397399902	5.92160701751709	73.4059677124023	322.233947753906	18.0885238647461	18.0885238647461	308.479217529297	0	23.5506935119629	28.6684894561768	33.2246513366699	14.5561628341675	0	19.2459030151367	61.4972496032715	26.7713317871094	1	85.6421508789062	908.209167480469
517	1	444436	3103816	517	17.6294002532959	19.4979839324951	65.2108993530273	323.119812011719	34.580451965332	4.68056678771973	29.8998832702637	14.4897966384888	22.4959411621094	22.4959411621094	12.9914894104004	616.209167480469	111.951560974121	5.99773025512695	73.1252822875977	315.233367919922	18.4641132354736	18.4641132354736	301.22216796875	0	20	30	35	15	0	11.5677461624146	153.887664794922	18.9884033203125	2	79.3359375	879.848999023438
518	1	444627	3103657	518	18.4192504882812	19.6607837677002	65.3547439575195	323.303680419922	35.4774322509766	5.39425706863403	30.0831756591797	15.276312828064	23.3018932342529	23.3018932342529	13.7948703765869	549.375732421875	99.3265686035156	5.28047847747803	73.1412506103516	280.290924072266	16.1563282012939	16.1563282012939	269.401031494141	0	20.398853302002	29.9510917663574	34.6495819091797	15.1011362075806	0	21.7761211395264	131.841094970703	30.7973861694336	1	105.35791015625	757.860656738281
519	1	444499	3103410	519	18.4240398406982	19.7805995941162	65.2898178100586	324.120300292969	35.6268043518066	5.33018970489502	30.2966136932373	15.3159742355347	23.339807510376	23.339807510376	13.8078422546387	550.574890136719	99.5203475952148	5.23145914077759	73.2683868408203	281.252502441406	15.9612579345703	15.9612579345703	270.252838134766	0	20	30.028018951416	34.9579696655273	15.0420293807983	0	14.8544244766235	63.5871620178223	25.8316268920898	128	75.7029418945312	767.57470703125
520	1	439189	3108161	520	18.5931644439697	15.2237186431885	66.1526947021484	279.34912109375	30.7076854705811	7.69466686248779	23.0130195617676	14.5963020324707	22.5542335510254	22.5542335510254	14.5963020324707	484.732086181641	83.2307434082031	5.64209842681885	67.7812728881836	236.331558227539	17.0289478302002	17.0289478302002	236.331558227539	0	20	30	35	15	0	10.8098850250244	296.570281982422	15.534049987793	32	54.2225952148438	708.841796875
521	1	443166	3105751	521	19.2386817932129	18.8029518127441	66.092399597168	316.024688720703	35.1001586914062	6.65065622329712	28.4495048522949	14.5765838623047	23.9042434692383	23.9042434692383	14.5765838623047	523.680541992188	89.0765533447266	5.93278694152832	70.4706649780273	258.944976806641	18.2725353240967	18.2725353240967	258.944976806641	0	14.9930830001831	32.170597076416	31.744104385376	20.7593536376953	0	24.1540031433105	119.28800201416	36.1212844848633	1	119.362426757812	587.914184570312
522	1	446147	3109150	522	19.8371829986572	16.3002758026123	68.60205078125	277.233947753906	32.2459373474121	8.48530387878418	23.7606334686279	15.8950462341309	23.6971263885498	23.6971263885498	15.8950462341309	346.650299072266	61.9585304260254	2.75295162200928	73.3882827758789	171.561141967773	9.19127559661865	9.19127559661865	171.561141967773	0	66.6044158935547	15.4792251586914	5.98222398757935	9.79551124572754	0	7.68952512741089	2.56127452850342	10.2549018859863	128	34.218505859375	465.347290039062
523	1	444610	3108974	523	19.5631160736084	16.4471855163574	68.559928894043	278.272796630859	32.1311187744141	8.1415901184082	23.9895267486572	15.5706424713135	23.4536476135254	23.4536476135254	15.5706424713135	380.660522460938	67.5369338989258	3.51579976081848	71.7710037231445	186.398498535156	11.6984672546387	11.6984672546387	186.398498535156	0	38.2387237548828	23.3830318450928	26.3746643066406	12.7201595306396	0	6.03159999847412	342.732269287109	8.99119567871094	32	29.1583557128906	522.087097167969
524	1	444281	3108493	524	19.3582019805908	16.729808807373	68.1857223510742	283.227111816406	32.3338088989258	7.79813098907471	24.5356750488281	15.2592058181763	23.3422203063965	23.3422203063965	15.2592058181763	406.155181884766	71.8388824462891	3.9479341506958	71.2507247924805	198.383209228516	13.0283336639404	13.0283336639404	198.383209228516	0	0	39.3526000976562	58.424919128418	0	0	15.7208194732666	298.678131103516	24.042594909668	16	70.3323974609375	547.603881835938
525	1	442955	3105572	525	19.336820602417	18.9474582672119	65.963264465332	317.6982421875	35.3953857421875	6.67110967636108	28.7242755889893	14.6576232910156	24.0485935211182	24.0485935211182	14.6576232910156	520.116882324219	88.3771591186523	5.87847232818604	70.4567565917969	257.114440917969	18.0648231506348	18.0648231506348	257.114440917969	0	16.4661865234375	32.8398361206055	30.7402496337891	21.0266590118408	0	9.78669166564941	169.150054931641	20.473388671875	2	48.913330078125	588.937255859375
526	1	442736	3105132	526	18.8245391845703	19.207799911499	65.6532821655273	321.452819824219	35.2623977661133	6.00595188140869	29.2564449310303	14.1099262237549	23.6266098022461	23.6266098022461	14.1099262237549	555.37109375	94.7673034667969	6.17923593521118	70.7333145141602	274.475982666016	18.9147605895996	18.9147605895996	274.475982666016	0	0	38.4994125366211	22.2508811950684	37.7491188049316	0	33.1992378234863	323.007720947266	46.5466690063477	64	172.126647949219	692.606323242188
527	1	443580	3105522	527	19.2010803222656	18.7791519165039	65.9505310058594	316.260650634766	35.1241226196289	6.64951086044312	28.4746112823486	14.552264213562	23.8674583435059	23.8674583435059	14.552264213562	514.288024902344	88.7633819580078	5.71209049224854	71.1464614868164	254.405410766602	17.5928688049316	17.5928688049316	254.405410766602	0	0	38.0173110961914	22.9740352630615	37.0259628295898	0	8.57430934906006	301.088439941406	14.6596450805664	32	44.4594116210938	573.182678222656
528	1	443567	3105315	528	18.9929294586182	18.9283542633057	65.8101272583008	317.8173828125	35.1163139343262	6.3542218208313	28.7620906829834	14.3281059265137	23.7003898620605	23.7003898620605	14.3281059265137	528.632751464844	91.5241394042969	5.86340618133545	71.216064453125	260.950073242188	18.031379699707	18.031379699707	260.950073242188	0	0	38.9750442504883	21.5374317169189	38.4625663757324	0	20.2097682952881	45.9408531188965	28.1899642944336	64	102.171630859375	615.685485839844
529	1	443796	3105474	529	18.5804290771484	18.7295627593994	65.7945251464844	316.879211425781	34.5202751159668	6.05351877212524	28.4667587280273	13.9300603866577	23.2542266845703	23.2542266845703	13.9300603866577	543.032653808594	94.4000015258789	5.94519376754761	71.4507141113281	268.591094970703	18.3331356048584	18.3331356048584	268.591094970703	0	9.03559494018555	34.2153282165527	28.213062286377	27.2145595550537	0	29.1903285980225	296.669342041016	44.1969375610352	16	137.091979980469	672.356872558594
530	1	443428	3105733	530	19.3220367431641	18.7440280914307	66.1071090698242	315.423187255859	35.1327056884766	6.77864980697632	28.3540534973145	14.6731195449829	23.9687271118164	23.9687271118164	14.6731195449829	514.790283203125	88.0950088500977	5.78869962692261	70.7751693725586	254.751800537109	17.8385238647461	17.8385238647461	254.751800537109	0	14.426661491394	33.9511108398438	29.073335647583	23.7133331298828	0	14.9558982849121	12.3630971908569	17.4911727905273	64	75.5504150390625	559.640930175781
531	1	442706	3105618	531	18.9766693115234	18.8653659820557	65.9501800537109	317.594299316406	34.9461669921875	6.34068155288696	28.6054859161377	14.2924728393555	23.6846103668213	23.6846103668213	14.2924728393555	540.854309082031	92.1450958251953	6.11909532546997	70.2126083374023	267.472076416016	18.8278064727783	18.8278064727783	267.472076416016	0	20	30.471040725708	34.2934379577637	15.7065620422363	0	34.141902923584	148.065475463867	55.9630813598633	2	168.974426269531	654.244018554688
532	1	443429	3106475	532	19.6984710693359	18.3251628875732	66.6249084472656	309.383636474609	34.871883392334	7.36689424514771	27.5049896240234	15.1219081878662	24.2072238922119	24.2072238922119	15.1219081878662	488.436553955078	83.5505523681641	5.46857452392578	70.4036102294922	241.002151489258	17.0501747131348	17.0501747131348	241.002151489258	0	20	31.9808044433594	32.0287895202637	17.9712085723877	0	25.0443668365479	121.115837097168	46.0191230773926	1	135.84619140625	498.657043457031
533	1	443192	3105237	533	18.6613273620605	19.0866508483887	65.7232894897461	319.653015136719	34.9584732055664	5.9175329208374	29.0409393310547	13.9689092636108	23.4128494262695	23.4128494262695	13.9689092636108	558.518676757812	96.2729339599609	6.22865581512451	71.0195693969727	275.474365234375	19.1138477325439	19.1138477325439	275.474365234375	0	1.28662097454071	39.6733360290527	20.4899940490723	38.8666954040527	0	18.2015037536621	350.364044189453	26.9826812744141	32	100.670776367188	690.634338378906
534	1	443229	3105828	534	19.2414989471436	18.7268981933594	66.1615600585938	315.1357421875	35.0002899169922	6.69547748565674	28.3048133850098	14.5897769927979	23.8832683563232	23.8832683563232	14.5897769927979	521.469360351562	88.7820587158203	5.90303421020508	70.4983901977539	257.906341552734	18.2049655914307	18.2049655914307	257.906341552734	0	20	30.5508289337158	34.1737594604492	15.8262424468994	0	24.0333862304688	131.335540771484	32.9624938964844	1	107.917114257812	580.813293457031
535	1	443084	3105633	535	19.3132514953613	18.8673095703125	66.0384216308594	316.665679931641	35.264476776123	6.69425773620605	28.5702171325684	14.6461219787598	23.9958648681641	23.9958648681641	14.6461219787598	520.310424804688	88.5854873657227	5.88519287109375	70.5482788085938	257.244079589844	18.1059951782227	18.1059951782227	257.244079589844	0	8.4951057434082	34.9875984191895	27.5186042785645	28.2338428497314	0	14.7361822128296	104.433685302734	20.2367553710938	128	76.8348388671875	578.117126464844
536	1	442999	3105347	536	19.032133102417	19.0686550140381	65.8185119628906	319.200286865234	35.2706031799316	6.29901218414307	28.9715919494629	14.340274810791	23.7770404815674	23.7770404815674	14.340274810791	538.921875	92.1540145874023	6.05110597610474	70.7345428466797	266.144439697266	18.5657176971436	18.5657176971436	266.144439697266	0	2.54544520378113	38.0396385192871	22.9405422210693	35.786735534668	0	27.7611236572266	14.343466758728	42.1382675170898	64	126.60205078125	632.627502441406
537	1	443029	3105834	537	18.7246437072754	18.7421035766602	66.0864181518555	315.952484130859	34.5119094848633	6.15190839767456	28.3600006103516	14.0568962097168	23.3837108612061	23.3837108612061	14.0568962097168	550.749938964844	93.7889099121094	6.25258731842041	70.3065643310547	272.251129150391	19.2824382781982	19.2824382781982	272.251129150391	0	20	30	35	15	0	27.2803974151611	121.153526306152	39.3452987670898	2	138.509338378906	682.187194824219
538	1	443309	3105523	538	18.8877086639404	18.8880500793457	65.9308166503906	317.409454345703	34.9043617248535	6.25606155395508	28.6483001708984	14.2147226333618	23.5808773040771	23.5808773040771	14.2147226333618	541.418640136719	92.7913055419922	6.08465623855591	70.8276672363281	267.627960205078	18.7118721008301	18.7118721008301	267.627960205078	0	0	38.6723136901855	21.9915313720703	38.0084686279297	0	14.49573802948	319.529083251953	36.8952713012695	16	91.0817260742188	638.304992675781
539	1	443984	3107882	539	20.2979831695557	17.2769908905029	67.7350082397461	291.869720458984	34.0068206787109	8.50005435943604	25.506763458252	16.0302295684814	24.4506721496582	24.4506721496582	16.0302295684814	419.308471679688	73.5382385253906	4.32158899307251	70.7851943969727	205.057876586914	13.9920530319214	13.9920530319214	205.057876586914	0	0	40	27.8424377441406	38.0624542236328	0	14.0133171081543	297.557098388672	35.0526847839355	32	86.3465270996094	379.487518310547
540	1	443894	3108367	540	19.9064083099365	16.9250316619873	68.1528472900391	284.717834472656	33.0880470275879	8.25409317016602	24.8339538574219	15.7674703598022	23.9276294708252	23.9276294708252	15.7674703598022	409.158599853516	72.2080688476562	4.13258695602417	70.7004547119141	198.833053588867	13.6050300598145	13.6050300598145	198.833053588867	0	0	40	32.9509696960449	36.0630378723145	0	11.3278541564941	262.945251464844	16.6864776611328	32	46.79736328125	442.821746826172
541	1	442051	3101630	541	17.593843460083	20.2139644622803	64.0640029907227	347.596832275391	35.864128112793	4.31135320663452	31.5527763366699	14.6498985290527	22.8044338226318	23.0644760131836	13.0417785644531	635.255493164062	111.406631469727	3.14545869827271	75.2446670532227	330.101104736328	12.2064666748047	12.2123413085938	321.533660888672	0	9.92988967895508	34.6980400085449	22.0849933624268	29.759952545166	0	35.2219161987305	78.9573516845703	54.6834487915039	1	158.984191894531	1006.98248291016
542	1	455273	3096165	542	21.5155334472656	16.3006401062012	61.6058502197266	320.342132568359	36.3794364929199	9.91987323760986	26.4595623016357	17.8725032806396	26.5451526641846	26.5451526641846	17.3426456451416	239.601837158203	55.7307510375977	0	90.7658081054688	159.858367919922	5.5013263909609e-12	5.5013263909609e-12	111.086334228516	0	19.9489002227783	30.714506149292	33.9282379150391	16.0973110198975	0	4.0407886505127	157.454345703125	10.7371978759766	2	26.451416015625	285.496917724609
543	1	453599	3094721	543	20.1620445251465	17.7439823150635	62.1190948486328	343.122528076172	36.2288398742676	7.66441249847412	28.5644283294678	16.0063972473145	25.5745468139648	25.5745468139648	15.6125726699829	287.254455566406	60.0714416503906	0	88.3374710083008	178.615661621094	0.0288184192031622	0.0288184192031622	134.809020996094	0	0	94.845588684082	0	0	0	28.3656234741211	347.979736328125	43.1764907836914	64	113.357666015625	518.839111328125
544	1	453115	3094944	544	20.2744083404541	18.276481628418	62.4970550537109	347.946014404297	36.697940826416	7.45421457290649	29.243724822998	16.0022563934326	25.7687721252441	25.7687721252441	15.6285667419434	300.085510253906	60.5534706115723	0	87.0126113891602	181.209197998047	0.22553950548172	0.22553950548172	141.815551757812	0	13.2541551589966	47.136173248291	30.4098300933838	21.672679901123	0	5.36786842346191	44.7167282104492	16.5256309509277	1	34.8552856445312	473.113861083984
545	1	453760	3095995	545	20.8078193664551	17.5960521697998	62.2698097229004	336.392242431641	36.6925926208496	8.43485736846924	28.2577362060547	16.7995586395264	26.1036262512207	26.1036262512207	16.3636569976807	284.105255126953	60.3890914916992	0	86.7857208251953	176.048706054688	0.00425685476511717	0.00425685476511717	132.870101928711	0	18.3216648101807	34.702938079834	33.4571151733398	17.3820495605469	0	6.61519241333008	31.973445892334	10.163890838623	64	28.8758239746094	377.659088134766
546	1	453489	3094930	546	20.425163269043	17.8844528198242	62.2350654602051	343.662139892578	36.582836151123	7.84592342376709	28.7369117736816	16.2601528167725	25.8486480712891	25.8486480712891	15.8643751144409	287.421661376953	59.8013954162598	0	87.8822784423828	177.629730224609	0.0427559167146683	0.0427559167146683	134.931549072266	0	6.48951148986816	73.1259002685547	11.3566446304321	4.86713361740112	0	6.12175321578979	62.6562347412109	12.4291114807129	1	35.2767639160156	466.433837890625
547	1	453291	3094846	547	20.1165790557861	18.0605926513672	62.3281745910645	346.232788085938	36.4002494812012	7.42366504669189	28.976583480835	15.8879261016846	25.5810241699219	25.5810241699219	15.505521774292	296.536010742188	60.6740417480469	0	87.552490234375	181.164611816406	0.122075088322163	0.122075088322163	139.795440673828	0	6.02107620239258	60.2114677429199	13.9786424636841	10.0035934448242	0	10.7155847549438	39.9955558776855	29.3809394836426	64	66.4669799804688	512.380798339844
548	1	443203	3105578	548	19.248987197876	18.9124050140381	65.9721298217773	317.215789794922	35.2764854431152	6.60920667648315	28.6672801971436	14.5790452957153	23.943660736084	23.943660736084	14.5790452957153	522.823974609375	89.393310546875	5.89021396636963	70.7281875610352	258.410522460938	18.108341217041	18.108341217041	258.410522460938	0	0	38.5657691955566	22.1513481140137	37.8486518859863	0	18.0819072723389	303.743286132812	24.474250793457	64	91.0817260742188	580.539916992188
549	1	445799	3102093	549	18.70578956604	20.1671543121338	65.3385772705078	329.901611328125	36.2578773498535	5.39224863052368	30.8656272888184	14.1328802108765	22.8535137176514	23.798490524292	14.1328802108765	547.620788574219	94.4919204711914	4.1301097869873	74.0546646118164	277.255432128906	14.1858930587769	14.6548709869385	277.255432128906	0	36.8466453552246	24.8011531829834	22.0361957550049	9.6529598236084	0	15.8378458023071	75.4393081665039	22.7098999023438	1	72.2388305664062	750.015930175781
550	1	444185	3098490	550	17.4405708312988	21.3309307098389	64.2875213623047	381.345336914062	36.7360801696777	3.55556321144104	33.1805191040039	12.7262935638428	22.3834285736084	23.6429080963135	12.7262935638428	573.883911132812	109.197059631348	1.25374579429626	82.1568984985352	323.803771972656	5.77355527877808	6.19202756881714	323.803771972656	0	20	31.7158050537109	32.4262924194336	17.573709487915	0	32.6684226989746	316.250427246094	47.5801544189453	32	175.588806152344	1035.3671875
551	1	443398	3105736	551	19.3220367431641	18.7440280914307	66.1071090698242	315.423187255859	35.1327056884766	6.77864980697632	28.3540534973145	14.6731195449829	23.9687271118164	23.9687271118164	14.6731195449829	514.790283203125	88.0950088500977	5.78869962692261	70.7751693725586	254.751800537109	17.8385238647461	17.8385238647461	254.751800537109	0	14.426661491394	33.9511108398438	29.073335647583	23.7133331298828	0	14.9558982849121	12.3630971908569	17.4911727905273	64	75.5504150390625	559.640930175781
552	1	443432	3105536	552	18.981201171875	18.8576202392578	65.9387588500977	317.053894042969	34.9711227416992	6.37241697311401	28.598705291748	14.3155145645142	23.6658916473389	23.6658916473389	14.3155145645142	533.520446777344	91.6485443115234	5.97728204727173	70.9302444458008	263.769348144531	18.3889350891113	18.3889350891113	263.769348144531	0	0	38.7788581848145	21.831714630127	38.1682815551758	0	17.204080581665	75.8595886230469	33.5144653320312	1	92.6998291015625	625.745056152344
553	1	443245	3105297	553	18.8647480010986	19.030179977417	65.8056640625	318.867340087891	35.0738410949707	6.15506315231323	28.9187774658203	14.1790294647217	23.5977230072021	23.5977230072021	14.1790294647217	545.680419921875	93.7792282104492	6.10971832275391	70.9156723022461	269.361450195312	18.7581787109375	18.7581787109375	269.361450195312	0	0	39.6052131652832	20.5921821594238	39.4078178405762	0	23.1803188323975	330.854431152344	34.0057983398438	32	109.502136230469	651.661010742188
554	1	442912	3105327	554	18.976354598999	19.0783138275146	65.8046493530273	319.505340576172	35.2262115478516	6.23384094238281	28.9923706054688	14.2791709899902	23.7287998199463	23.7287998199463	14.2791709899902	543.516540527344	92.7119598388672	6.10510301589966	70.6517944335938	268.508911132812	18.7273292541504	18.7273292541504	268.508911132812	0	4.53249740600586	36.8339653015137	24.7490539550781	32.9846992492676	0	26.9093418121338	6.58228588104248	41.9462966918945	64	120.50341796875	657.208862304688
555	1	440621.604529	3106994.9754	555	19.0010681152344	17.0511798858643	66.1500396728516	300.618499755859	32.9769096374512	7.20034646987915	25.7765617370605	14.5483179092407	23.3744335174561	23.3744335174561	14.5483179092407	507.263946533203	87.5687484741211	5.73501443862915	68.0644607543945	246.501876831055	17.5448398590088	17.5448398590088	246.501876831055	0	10.1071367263794	37.2158088684082	24.1762866973877	30.7701454162598	0	24.4850406646729	331.047149658203	36.4381332397461	64	117.547973632812	660.272338867188
556	1	441535.231449	3107369.00557	556	19.3147773742676	17.140832901001	66.8548812866211	295.237182617188	33.1513442993164	7.51243782043457	25.6389045715332	14.9533700942993	23.5790462493896	23.5790462493896	14.9533700942993	483.450378417969	82.1299667358398	5.43032026290894	68.3953018188477	233.947067260742	16.9743309020996	16.9743309020996	233.947067260742	0	0	40	20	40	0	33.2945404052734	51.9654579162598	50.699089050293	1	154.041076660156	590.44287109375
557	1	441762.844124	3107356.36204	557	19.6610164642334	17.2089881896973	66.958381652832	295.043792724609	33.5412521362305	7.84020471572876	25.7010459899902	15.3054695129395	23.9218807220459	23.9218807220459	15.3054695129395	467.972045898438	79.3220138549805	5.23037338256836	68.5364303588867	226.426879882812	16.4564228057861	16.4564228057861	226.426879882812	0	0	40	20	40	0	16.6568050384521	249.887832641602	36.9226531982422	32	119.577941894531	524.069458007812
558	1	441648.696371	3106861.9867	558	19.3404712677002	17.5838832855225	66.4520416259766	302.909729003906	33.7906608581543	7.32960557937622	26.4610557556152	14.8528299331665	23.7584686279297	23.7584686279297	14.8528299331665	492.754913330078	84.1836547851562	5.5407886505127	68.7405166625977	240.351425170898	17.1892356872559	17.1892356872559	240.351425170898	0	0	40	20	40	0	30.4611263275146	312.743041992188	45.1461944580078	64	149.702514648438	593.103271484375
559	1	441544.640733	3106492.33749	559	19.3173179626465	17.7951335906982	66.1795883178711	307.241577148438	34.0892295837402	7.200026512146	26.8892021179199	14.7630176544189	23.8247203826904	23.8247203826904	14.7630176544189	497.439514160156	85.3777847290039	5.58968162536621	68.8942565917969	243.787384033203	17.2021923065186	17.2021923065186	243.787384033203	0	0	40	20	40	0	28.4126052856445	331.988067626953	51.5421447753906	64	131.996459960938	606.312805175781
560	1	442349.127518	3104888.62648	560	19.2034568786621	19.2823696136475	65.5197067260742	323.297454833984	35.7794227600098	6.34953451156616	29.4298896789551	14.4810371398926	24.0615482330322	24.0615482330322	14.4810371398926	519.7958984375	88.3474502563477	5.67759275436401	70.8008880615234	257.877014160156	17.316593170166	17.316593170166	257.877014160156	0	0	37.6785316467285	23.4822025299072	36.5177955627441	0	12.7402191162109	85.313835144043	26.7760314941406	128	75.427978515625	653.680236816406
561	1	443103.461518	3105332.3088	561	19.043041229248	19.052526473999	65.8242340087891	318.930358886719	35.2666511535645	6.32207775115967	28.9445724487305	14.3560495376587	23.7807464599609	23.7807464599609	14.3560495376587	536.717712402344	92.0070877075195	6.01989984512329	70.8228225708008	264.984436035156	18.4754238128662	18.4754238128662	264.984436035156	0	0.558393120765686	39.2453117370605	21.1320323944092	38.5887718200684	0	26.205322265625	351.133270263672	39.3948593139648	64	109.502136230469	627.869750976562
562	1	443075.616116	3105683.76422	562	19.3132514953613	18.8673095703125	66.0384216308594	316.665679931641	35.264476776123	6.69425773620605	28.5702171325684	14.6461219787598	23.9958648681641	23.9958648681641	14.6461219787598	520.310424804688	88.5854873657227	5.88519287109375	70.5482788085938	257.244079589844	18.1059951782227	18.1059951782227	257.244079589844	0	8.4951057434082	34.9875984191895	27.5186042785645	28.2338428497314	0	14.7361822128296	104.433685302734	20.2367553710938	128	76.8348388671875	578.117126464844
563	1	443663.821437	3105898.05658	563	19.0108032226562	18.566930770874	66.1926345825195	314.084045410156	34.6086692810059	6.55881929397583	28.0498485565186	14.3769702911377	23.6153125762939	23.6153125762939	14.3769702911377	524.156494140625	89.9010772705078	5.85029649734497	70.8699417114258	259.685943603516	18.084997177124	18.084997177124	259.685943603516	0	5.86721611022949	36.8203964233398	24.769401550293	32.296989440918	0	28.4198551177979	273.147338867188	43.5918350219727	16	121.385314941406	597.700317382812
564	1	443757.011575	3107331.61378	564	20.0301551818848	17.6941528320312	67.3285522460938	298.870300292969	34.2962760925293	8.0159387588501	26.2803382873535	15.6287460327148	24.3204898834229	24.3204898834229	15.6287460327148	448.840637207031	78.0428237915039	4.81332206726074	70.4779891967773	219.822723388672	15.3669462203979	15.3669462203979	219.822723388672	0	18.6341381072998	34.0691528320312	28.8962688446045	21.7866630554199	0	23.000732421875	60.6057739257812	34.6228065490723	64	124.754455566406	435.535095214844
565	1	442303.422743	3105138.98165	565	18.9235820770264	19.1468734741211	65.5830917358398	322.210510253906	35.3288917541504	6.13405179977417	29.1948394775391	14.2005462646484	23.7491855621338	23.7491855621338	14.2005462646484	544.284790039062	92.7349700927734	6.00344085693359	70.5357284545898	269.989379882812	18.3610591888428	18.3610591888428	269.989379882812	0	10.9715261459351	33.9573669433594	29.0639476776123	25.4502906799316	0	31.9967365264893	111.18546295166	48.4306106567383	1	156.302978515625	695.028137207031
566	1	441792.389063	3107147.02751	566	19.3674602508545	17.4050598144531	66.7687759399414	298.53857421875	33.5164985656738	7.44880390167236	26.0676937103271	14.9525232315063	23.6951465606689	23.6951465606689	14.9525232315063	484.486846923828	82.2753829956055	5.42145013809204	68.704833984375	235.182922363281	17.0201625823975	17.0201625823975	235.182922363281	0	0	39.7772598266602	20.3341121673584	39.665885925293	0	33.3423652648926	282.268249511719	51.5944442749023	16	144.019653320312	572.932739257812
567	1	442747.671546	3105224.94134	567	19.153829574585	19.1438522338867	65.744270324707	320.412231445312	35.4954299926758	6.37674474716187	29.1186847686768	14.4495029449463	23.9338817596436	23.9338817596436	14.4495029449463	531.790710449219	90.5038909912109	5.94321346282959	70.6156387329102	262.905578613281	18.2093086242676	18.2093086242676	262.905578613281	0	0	37.9015502929688	23.1476764678955	36.8523254394531	0	25.5515899658203	321.230377197266	39.4052734375	64	126.238586425781	632.229064941406
568	1	443673.030092	3105168.11568	568	18.804386138916	18.9360828399658	65.6571426391602	318.234802246094	35.0110206604004	6.17014741897583	28.8408737182617	15.7002410888672	23.5254344940186	23.5254344940186	14.1482954025269	529.722229003906	92.7637329101562	5.76921510696411	71.6238403320312	261.800720214844	17.7663326263428	17.7663326263428	260.962219238281	0	0.753149688243866	37.8921508789062	23.1617755889893	36.4616508483887	0	25.6731014251709	304.387786865234	39.7651748657227	32	138.527526855469	646.421081542969
569	1	443861.395274	3107563.37784	569	20.1920833587646	17.5346641540527	67.4995193481445	296.059448242188	34.2388534545898	8.26136779785156	25.9774837493896	15.843165397644	24.4274311065674	24.4274311065674	15.843165397644	436.022491455078	76.0927429199219	4.61070966720581	70.5644989013672	213.313674926758	14.8051691055298	14.8051691055298	213.313674926758	0	11.4010581970215	35.0354843139648	27.7341728210449	26.8526973724365	0	3.07848739624023	129.958740234375	25.2957382202148	128	70.0153198242188	403.698333740234
570	1	443899.220714	3106640.45208	570	18.9778652191162	18.0834178924561	66.6551666259766	308.147979736328	33.9025421142578	6.77272510528564	27.1298198699951	14.4269609451294	23.4380035400391	23.4380035400391	14.4269609451294	503.745544433594	87.0442428588867	5.46685361862183	70.9170761108398	249.161560058594	17.1362285614014	17.1362285614014	249.161560058594	0	0	23.5969352722168	16.7296619415283	54.9531326293945	0	28.5809841156006	272.412689208984	44.9414749145508	16	120.551940917969	604.114685058594
571	1	443757.682879	3106354.83412	571	19.2548446655273	18.3171730041504	66.4923706054688	310.658843994141	34.4812927246094	6.93348932266235	27.5478057861328	14.6647720336914	23.7782859802246	23.7782859802246	14.6647720336914	504.299865722656	86.6615753173828	5.57840633392334	70.7897262573242	249.613082885742	17.3653888702393	17.3653888702393	249.613082885742	0	0	35.1092796325684	19.1035270690918	50.499153137207	0	32.5402870178223	313.359985351562	47.2094764709473	64	173.810821533203	564.320190429688
572	1	443302.289735	3107910.98181	572	19.8316497802734	17.2267589569092	67.8019943237305	289.584045410156	33.4274826049805	8.01998996734619	25.40749168396	15.5909643173218	23.9571380615234	23.9571380615234	15.5909643173218	434.029876708984	75.8973541259766	4.60578298568726	69.9505767822266	210.011428833008	15.0109529495239	15.0109529495239	210.011428833008	0	20	30.1776885986328	34.7334671020508	15.2665319442749	0	21.8246517181396	340.273986816406	30.0680160522461	64	109.714019775391	472.938751220703
573	1	443308.101065	3106468.11579	573	19.3140258789062	18.3326950073242	66.573600769043	309.801300048828	34.5032844543457	6.96577072143555	27.5375118255615	14.7283716201782	23.8312835693359	23.8312835693359	14.7283716201782	505.362945556641	86.2957153320312	5.67692136764526	70.295524597168	249.172836303711	17.6996402740479	17.6996402740479	249.172836303711	0	20	31.2522964477539	33.1215553283691	16.8784446716309	0	40.4434509277344	107.972122192383	66.6066284179688	1	193.290649414062	571.075500488281
574	1	442722.255128	3105640.36278	574	18.9766693115234	18.8653659820557	65.9501800537109	317.594299316406	34.9461669921875	6.34068155288696	28.6054859161377	14.2924728393555	23.6846103668213	23.6846103668213	14.2924728393555	540.854309082031	92.1450958251953	6.11909532546997	70.2126083374023	267.472076416016	18.8278064727783	18.8278064727783	267.472076416016	0	20	30.471040725708	34.2934379577637	15.7065620422363	0	34.141902923584	148.065475463867	55.9630813598633	2	168.974426269531	654.244018554688
575	1	443513.957763	3107871.18356	575	19.3754501342773	17.329381942749	67.6621017456055	292.106750488281	33.1197471618652	7.50805568695068	25.6116905212402	15.0900268554688	23.540491104126	23.540491104126	15.0900268554688	447.911712646484	78.3492813110352	4.73967504501343	70.1830139160156	217.499038696289	15.3846483230591	15.3846483230591	217.499038696289	0	20	30.9629249572754	33.5556106567383	16.4443874359131	0	31.1043491363525	13.703558921814	46.3023109436035	64	141.188903808594	539.289611816406
576	1	443096.927461	3107725.32283	576	19.6644515991211	17.3518199920654	67.5840377807617	292.326690673828	33.4615936279297	7.78712558746338	25.674467086792	15.3712301254272	23.8459491729736	23.8459491729736	15.3712301254272	447.967803955078	77.9047470092773	4.82901954650879	69.7484130859375	216.822006225586	15.635968208313	15.635968208313	216.822006225586	0	20	30	35	15	0	15.7135725021362	32.0006523132324	44.3898506164551	128	106.854949951172	510.252471923828
577	1	443276.541396	3105593.67452	577	19.1391143798828	18.8294544219971	66.0231628417969	316.488037109375	35.0628204345703	6.54333162307739	28.5194892883301	14.4762573242188	23.8119220733643	23.8119220733643	14.4762573242188	527.045593261719	90.1412200927734	5.93603801727295	70.7456893920898	260.652435302734	18.2695083618164	18.2695083618164	260.652435302734	0	7.1935830116272	36.0259475708008	25.9610786437988	30.4421310424805	0	19.1623020172119	330.996398925781	29.7473449707031	64	79.6580200195312	594.597961425781
578	1	442531.714687	3105477.67367	578	18.7102165222168	18.9766159057617	65.763671875	319.780731201172	34.8629150390625	6.00713729858398	28.8557758331299	14.0023145675659	23.4705963134766	23.4705963134766	14.0023145675659	560.601013183594	95.5348587036133	6.28747415542603	70.275749206543	277.540771484375	19.304615020752	19.304615020752	277.540771484375	0	14.7023229598999	32.1292190551758	31.806173324585	20.8426666259766	0	36.4444923400879	123.929443359375	60.881477355957	1	167.381652832031	721.24951171875
579	1	443744.157917	3107961.31587	579	20.0609378814697	17.2491512298584	67.8333587646484	290.237670898438	33.6832084655762	8.25444889068604	25.4287586212158	15.8145742416382	24.1896114349365	24.1896114349365	15.8145742416382	425.506378173828	74.6424102783203	4.43900680541992	70.4166870117188	206.944625854492	14.4430723190308	14.4430723190308	206.944625854492	0	18.6341381072998	33.7075729370117	29.8733253479004	21.244291305542	0	34.7691841125488	16.3287010192871	55.5005989074707	64	163.42333984375	421.530609130859
580	1	443389.633817	3108103.48406	580	20.1647701263428	17.0766658782959	68.0348510742188	286.349487304688	33.5336875915527	8.43377208709717	25.0999164581299	15.9861145019531	24.2288303375244	24.2288303375244	15.9861145019531	417.420440673828	73.282096862793	4.36908531188965	70.0657348632812	201.772232055664	14.3331527709961	14.3331527709961	201.772232055664	0	20	30.915168762207	33.6272468566895	16.3727550506592	0	20.8600845336914	50.2602844238281	29.635570526123	128	108.628021240234	414.081695556641
581	1	443542.470075	3106097.0947	581	19.5109214782715	18.4874591827393	66.3944091796875	312.175689697266	34.9475746154785	7.10265398025513	27.8449211120605	14.8992862701416	24.0778255462646	24.0778255462646	14.8992862701416	500.431365966797	85.6067581176758	5.60718202590942	70.6477203369141	247.64143371582	17.3803539276123	17.3803539276123	247.64143371582	0	13.1002950668335	34.5087356567383	27.7823295593262	26.3092555999756	0	15.1080026626587	301.363433837891	22.157958984375	64	77.9205322265625	526.279663085938
582	1	443400.544772	3105954.8789	582	19.4529685974121	18.6280403137207	66.2544097900391	313.883483886719	35.0859146118164	6.96997451782227	28.1159381866455	14.8199682235718	24.0626583099365	24.0626583099365	14.8199682235718	507.067596435547	86.5980987548828	5.70934915542603	70.6450653076172	250.952224731445	17.6371536254883	17.6371536254883	250.952224731445	0	20	32.0660247802734	31.9009609222412	18.0990371704102	0	6.86488676071167	74.3347091674805	20.7338027954102	64	55.2337036132812	531.994140625
583	1	443600.658268	3108150.72088	583	20.4838695526123	17.0940170288086	68.0786056518555	286.513122558594	33.865909576416	8.75664901733398	25.1092624664307	16.3054466247559	24.5478267669678	24.5478267669678	16.3054466247559	409.188385009766	71.9427947998047	4.24599981307983	70.3031158447266	198.312896728516	13.9155349731445	13.9155349731445	198.312896728516	0	14.3323631286621	34.7480087280273	28.1784152984619	24.9558334350586	0	5.05997037887573	345.980377197266	25.9134483337402	32	68.4103698730469	343.762145996094
584	1	444033.979818	3107953.66271	584	20.3442573547363	17.2050514221191	67.8284225463867	290.368682861328	33.9457015991211	8.58012771606445	25.3655738830566	16.1038684844971	24.4694766998291	24.4694766998291	16.1038684844971	414.553863525391	72.7992477416992	4.25148582458496	70.7855377197266	202.529891967773	13.8080062866211	13.8080062866211	202.529891967773	0	0	40	30.5262928009033	35.8454437255859	0	20.7034111022949	255.570281982422	41.3825607299805	16	106.186889648438	371.296783447266
585	1	447167.169773	3106683.23867	585	19.5820980072021	17.6682434082031	66.6275939941406	302.063598632812	33.725757598877	7.20783138275146	26.5179271697998	15.2209959030151	23.8875713348389	23.8875713348389	15.2209959030151	434.663299560547	78.0602340698242	4.3171648979187	72.7709121704102	220.565643310547	13.6736335754395	13.6736335754395	220.565643310547	0.866898953914642	77.5560302734375	12.8953046798706	0.226687237620354	0.151124820113182	0	7.381263256073	105.576362609863	10.5098876953125	1	33.1917114257812	518.867553710938
586	1	446359.469237	3107095.78505	586	18.8987598419189	17.438943862915	66.3689651489258	301.504455566406	32.9136810302734	6.63790798187256	26.2757720947266	14.5295782089233	23.1833724975586	23.1833724975586	14.5295782089233	449.280029296875	78.5054092407227	4.42627573013306	72.4395141601562	225.076202392578	13.5618925094604	13.5618925094604	225.076202392578	0	40.3781242370605	22.7733993530273	26.494800567627	12.8737001419067	0	9.57488250732422	325.135284423828	12.7721481323242	32	58.37060546875	648.511413574219
587	1	457966.019594	3101471.83992	587	21.6294689178467	15.8781061172485	66.0378189086914	278.244873046875	33.7707672119141	9.72681522369385	24.0439529418945	18.2141895294189	25.6681938171387	25.6681938171387	17.4404144287109	205.473373413086	47.5242080688477	0	86.0001068115234	126.393859863281	5.45270412216137e-17	5.45270412216137e-17	104.875244140625	100	0	0	0	0	0	9.94274425506592	99.6242218017578	13.6177778244019	1	40.2436447143555	109.06908416748
588	1	447874.454365	3101896.22712	588	18.7191524505615	18.9430713653564	66.0270385742188	314.478912353516	34.8045310974121	6.11463928222656	28.6898937225342	14.4343500137329	23.5303707122803	23.5303707122803	14.4343500137329	504.14501953125	87.8304672241211	2.67412543296814	76.0111770629883	260.257202148438	8.81214046478271	8.81214046478271	260.257202148438	0	20	30	35	15	0	9.18902397155762	21.5370559692383	18.4946365356445	128	48.3015747070312	770.094543457031
589	1	457257.219553	3101134.44484	589	21.5615215301514	16.3060703277588	66.5363540649414	281.956512451172	34.0814018249512	9.57439422607422	24.507007598877	18.0879993438721	25.7234668731689	25.7234668731689	17.4110927581787	223.856216430664	49.7015800476074	0	84.4044952392578	133.867828369141	1.18071852739376e-06	1.18071852739376e-06	113.829612731934	99.0756530761719	0	0.36973825097084	0.18486912548542	0.36973825097084	0	6.74265909194946	112.073364257812	9.0327844619751	1	29.8866195678711	134.669342041016
590	1	447023.181094	3103682.38121	590	19.6459617614746	19.5269737243652	66.6837844848633	318.737457275391	35.9681549072266	6.68520164489746	29.2829532623291	15.1093397140503	24.409646987915	24.409646987915	15.1093397140503	501.902496337891	87.9607391357422	4.29243803024292	73.1711196899414	255.34521484375	14.4598016738892	14.4598016738892	255.34521484375	12.623664855957	17.4250793457031	30.2906017303467	24.4651660919189	19.2480964660645	0	23.7169990539551	323.905090332031	34.4539108276367	64	113.032470703125	556.348205566406
591	1	443755.499192	3105666.92179	591	19.0075359344482	18.6801795959473	65.9818878173828	315.678985595703	34.8189239501953	6.50784587860107	28.3110790252686	14.3645668029785	23.6536903381348	23.6536903381348	14.3645668029785	522.04443359375	90.107780456543	5.77852344512939	71.1819000244141	258.540954589844	17.8210029602051	17.8210029602051	258.540954589844	0	1.66620421409607	37.13671875	23.9874973297119	35.1487312316895	0	25.0435752868652	252.133392333984	38.6324081420898	16	115.545166015625	598.440673828125
592	1	447784.749192	3102787.47139	592	19.222339630127	18.9799633026123	66.4848937988281	312.746002197266	35.1328125	6.58501720428467	28.5477962493896	14.8897228240967	23.9514198303223	23.9514198303223	14.8897228240967	491.025451660156	86.8842010498047	3.37938165664673	75.1036376953125	253.852798461914	10.4200639724731	10.4200639724731	253.852798461914	0	20	31.1842632293701	33.2236061096191	16.7763957977295	0	15.5789585113525	327.781677246094	22.3553848266602	64	79.1888427734375	682.384765625
593	1	447126.059504	3106920.40399	593	19.4486618041992	17.4751949310303	66.7710723876953	299.47265625	33.3577575683594	7.18592882156372	26.1718292236328	15.130539894104	23.7062397003174	23.7062397003174	15.130539894104	427.118072509766	76.4361877441406	4.27971982955933	72.7960586547852	216.095642089844	13.3964223861694	13.3964223861694	216.095642089844	0	61.3971748352051	18.1722354888916	20.8808078765869	8.94891738891602	0	4.572509765625	143.146881103516	7.23296356201172	4	24.0702514648438	541.527893066406
594	1	443268.793841	3106183.07159	594	18.8759727478027	18.534029006958	66.3129653930664	313.102478027344	34.3657608032227	6.41641330718994	27.949348449707	14.2436456680298	23.4651222229004	23.4651222229004	14.2436456680298	533.705932617188	90.9684753417969	6.03898525238037	70.3246917724609	263.652160644531	18.7129688262939	18.7129688262939	263.652160644531	0	20	30.5373077392578	34.1940383911133	15.805962562561	0	30.147481918335	95.1796875	45.0338897705078	1	126.227233886719	644.803161621094
595	1	456125.460663	3101079.78947	595	20.7812099456787	16.8255367279053	67.2257919311523	286.269012451172	33.7043571472168	8.67595863342285	25.0283985137939	17.2182674407959	25.0690822601318	25.0690822601318	16.6873950958252	260.550109863281	52.9752006530762	0	81.6402969360352	146.262145996094	0.0195635128766298	0.0195635128766298	131.845031738281	0	0	66.1604766845703	39.6552619934082	0	0	16.9085426330566	326.820983886719	28.7856349945068	64	73.5471649169922	294.106872558594
596	1	456316.722242	3100896.54901	596	21.0229682922363	16.7457904815674	67.0673599243164	286.129364013672	33.9310111999512	8.9623966217041	24.9686164855957	17.4753551483154	25.307014465332	25.307014465332	16.9207439422607	252.938980102539	52.3740844726562	0	82.1671142578125	144.008850097656	0.00697490479797125	0.00697490479797125	128.069519042969	0	0	70.0573501586914	16.1302471160889	16.2497367858887	0	25.821683883667	141.911544799805	36.0827331542969	2	122.320922851562	253.24430847168
597	1	443460.565824	3105717.06738	597	19.3220367431641	18.7440280914307	66.1071090698242	315.423187255859	35.1327056884766	6.77864980697632	28.3540534973145	14.6731195449829	23.9687271118164	23.9687271118164	14.6731195449829	514.790283203125	88.0950088500977	5.78869962692261	70.7751693725586	254.751800537109	17.8385238647461	17.8385238647461	254.751800537109	0	14.426661491394	33.9511108398438	29.073335647583	23.7133331298828	0	14.9558982849121	12.3630971908569	17.4911727905273	64	75.5504150390625	559.640930175781
598	1	448411.104107	3104259.48021	598	19.7421112060547	18.5861320495605	67.6633453369141	304.462615966797	34.7212181091309	7.25266790390015	27.4685516357422	15.4496831893921	24.2255725860596	24.2255725860596	15.4496831893921	469.992553710938	88.6582794189453	2.7984356880188	75.6626892089844	248.62907409668	9.47618293762207	9.47618293762207	248.62907409668	0	20	30	35	15	0	26.1935005187988	300.165740966797	40.0680160522461	32	136.554809570312	558.600219726562
599	1	455823.394473	3101530.95063	599	20.7111701965332	16.9266510009766	67.8690719604492	283.742553710938	33.4676628112793	8.52749729156494	24.94016456604	17.1454658508301	24.9455642700195	24.9455642700195	16.6462650299072	270.358703613281	53.3368301391602	0	80.8244705200195	147.931228637695	0.0720114037394524	0.0720114037394524	136.566757202148	0	0	60.3635025024414	36.5587120056152	17.6243858337402	0	24.0360565185547	75.7274551391602	36.1125030517578	1	108.213729858398	278.48828125
600	1	442363.382825	3105330.61155	600	18.4889087677002	19.0004329681396	65.6331787109375	321.129119873047	34.7153205871582	5.76588821411133	28.9494304656982	13.7668523788452	23.2818431854248	23.2818431854248	13.7668523788452	576.948181152344	98.5230255126953	6.41469955444336	70.2915496826172	286.070007324219	19.6693229675293	19.6693229675293	286.070007324219	0	19.9254703521729	30.9589042663574	33.5616416931152	16.475622177124	0	28.1910705566406	123.947853088379	42.6384353637695	2	145.991943359375	767.255554199219
601	1	456922.043068	3101477.64201	601	21.2294368743896	16.3781261444092	66.9832000732422	281.108367919922	33.6694526672363	9.21836471557617	24.4510879516602	17.7510318756104	25.3715724945068	25.3715724945068	17.0816555023193	234.341186523438	50.2493171691895	0	83.2374038696289	136.219970703125	0.00010989901056746	0.00010989901056746	119.560333251953	0	0	40.1387138366699	20	40	0	14.8114061355591	45.287654876709	20.8617534637451	128	66.6570587158203	177.080810546875
602	1	445488.291182	3103282.30657	602	18.3875827789307	20.0747680664062	65.7217330932617	326.918090820312	35.6529197692871	5.10780763626099	30.5451126098633	15.1526689529419	23.3340702056885	23.3340702056885	13.7308683395386	586.578369140625	103.281761169434	5.3704662322998	73.0116653442383	294.510101318359	16.7357292175293	16.7357292175293	291.6162109375	0	14.2675371170044	31.9552803039551	32.0609855651855	20.8045291900635	0	30.6336631774902	35.8012809753418	48.5499954223633	64	158.878356933594	796.371032714844
603	1	456560.076356	3101697.15053	603	21.0965385437012	16.5118885040283	67.6071929931641	280.346588134766	33.4907341003418	9.06747531890869	24.4232597351074	17.607063293457	25.2280521392822	25.2280521392822	16.9685649871826	247.490386962891	50.9330978393555	0	82.0156936645508	139.195281982422	0.0043146344833076	0.0043146344833076	126.569206237793	0	22.965799331665	35.3927917480469	14.8964891433716	29.7929782867432	0	7.20741176605225	99.8235092163086	10.5412120819092	1	32.7377624511719	186.359527587891
604	1	445210.893481	3103493.34824	604	18.6149997711182	19.859224319458	65.6700286865234	324.870880126953	35.7124443054199	5.47151136398315	30.2409324645996	15.3847150802612	23.5121841430664	23.5121841430664	13.9655447006226	556.874267578125	99.0466156005859	5.36563014984131	72.9083404541016	280.735900878906	16.1393966674805	16.1393966674805	275.140838623047	0	20.2429790496826	30.9027538299561	28.7563190460205	20.7180118560791	0	24.1191864013672	38.6392097473145	39.9601593017578	1	120.371826171875	734.677795410156
605	1	442115.59636	3104886.0871	605	18.8393383026123	19.2979373931885	65.3834075927734	324.910064697266	35.4816246032715	5.96656799316406	29.5150547027588	14.1033887863159	23.734094619751	23.734094619751	14.1033887863159	546.898559570312	93.2311325073242	5.9055814743042	70.8920745849609	272.009826660156	17.9577903747559	17.9577903747559	272.009826660156	0	6.69977283477783	35.2380523681641	27.1429195404053	29.507194519043	0	17.7362308502197	39.5852203369141	27.3434143066406	128	94.648681640625	721.458618164062
606	1	446461.647125	3107317.62137	606	18.9475440979004	17.3323249816895	66.5976028442383	299.162322998047	32.7826728820801	6.75719833374023	26.0254764556885	14.6202907562256	23.1911754608154	23.1911754608154	14.6202907562256	437.986694335938	76.5973739624023	4.29389810562134	72.5143661499023	219.22802734375	13.1707324981689	13.1707324981689	219.22802734375	0	36.223949432373	23.9160194396973	26.8880252838135	12.9720067977905	0	12.8390769958496	330.933776855469	17.8721771240234	64	58.1771240234375	636.446166992188
607	1	441914.634402	3104752.81522	607	18.6437740325928	19.3025150299072	65.2599487304688	326.352935791016	35.3400611877441	5.76216077804565	29.5778999328613	13.8994140625	23.5730381011963	23.5730381011963	13.8994140625	560.5419921875	95.9094543457031	5.98079204559326	71.0131530761719	279.533050537109	18.1099014282227	18.1099014282227	279.533050537109	0	10.0001468658447	33.5785217285156	29.6322154998779	25.367712020874	0	12.1858377456665	63.7242202758789	36.6060485839844	128	91.5903930664062	759.940063476562
608	1	443218.197189	3105848.78317	608	19.2414989471436	18.7268981933594	66.1615600585938	315.1357421875	35.0002899169922	6.69547748565674	28.3048133850098	14.5897769927979	23.8832683563232	23.8832683563232	14.5897769927979	521.469360351562	88.7820587158203	5.90303421020508	70.4983901977539	257.906341552734	18.2049655914307	18.2049655914307	257.906341552734	0	20	30.5508289337158	34.1737594604492	15.8262424468994	0	24.0333862304688	131.335540771484	32.9624938964844	1	107.917114257812	580.813293457031
609	1	443514.387724	3106845.69301	609	19.7359676361084	18.0587635040283	66.9185256958008	305.206878662109	34.5210647583008	7.53484535217285	26.9862194061279	15.2231492996216	24.1542263031006	24.1542263031006	15.2231492996216	476.160980224609	81.9959335327148	5.25200176239014	70.3756408691406	234.115844726562	16.5363216400146	16.5363216400146	234.115844726562	0	13.1002950668335	33.7448387145996	27.7183723449707	28.0811805725098	0	33.8857040405273	80.2364349365234	54.7653312683105	1	159.100006103516	490.801361083984
610	1	442330.148135	3109148.62136	610	20.1932258605957	15.8888750076294	68.7895584106445	266.474792480469	32.1228103637695	9.02499771118164	23.0978107452393	16.4098014831543	23.8896522521973	23.9408168792725	16.4098014831543	382.482513427734	67.3125762939453	3.9312858581543	69.008056640625	181.484268188477	13.3259687423706	38.4786529541016	181.484268188477	0	0	39.9952049255371	53.6468200683594	0	0	31.2729434967041	90.3257827758789	47.4634857177734	1	145.328491210938	433.00927734375
611	1	456239.259149	3101920.18665	611	20.9040050506592	16.6380138397217	67.8509140014648	280.157562255859	33.3494262695312	8.82800960540771	24.5214176177979	17.3983478546143	25.0369853973389	25.0369853973389	16.7945461273193	257.822113037109	51.6552429199219	0	81.2786560058594	141.957626342773	0.0257894862443209	0.0257894862443209	131.788314819336	0	24.2205848693848	35.3794708251953	17.0964984893799	29.2352962493896	0	5.4742488861084	183.822235107422	7.63783645629883	4	20.4420623779297	210.66242980957
612	1	455465.781384	3102347.3443	612	20.5078639984131	17.0879058837891	68.1966018676758	280.004699707031	33.2503776550293	8.19355869293213	25.0568199157715	16.9356937408447	24.6658210754395	24.6658210754395	16.502233505249	283.419921875	54.3631248474121	0	80.0055923461914	151.381317138672	0.338280081748962	0.338280081748962	141.979446411133	0	0	40	39.7876586914062	15.2721567153931	0	7.1450719833374	122.415962219238	11.4188690185547	1	47.8008422851562	280.283569335938
613	1	457750.299043	3110702.18496	613	21.6413059234619	9.93100452423096	61.0823402404785	221.962265014648	29.356502532959	13.098123550415	16.2583789825439	18.2873420715332	24.3462181091309	24.6820163726807	18.2873420715332	122.744079589844	23.0367183685303	0	84.6705017089844	65.5965957641602	0.00524786533787847	10.4142370223999	65.5965957641602	0	0	0	0	0	100	6.38980054855347	46.1892318725586	8.5309591293335	128	34.2225570678711	25.4745006561279
614	1	441616.891632	3107579.891	614	19.7535152435303	17.005163192749	67.1309814453125	291.626831054688	33.3614883422852	8.03014087677002	25.3313484191895	15.4581804275513	23.9481468200684	23.9481468200684	15.4581804275513	459.818115234375	77.9328079223633	5.13266372680664	68.3631439208984	221.792709350586	16.1870918273926	16.1870918273926	221.792709350586	0	0	40	20	40	0	10.8902063369751	291.097961425781	27.5762786865234	64	67.554443359375	506.50439453125
615	1	441987.647512	3107197.99107	615	18.5875797271729	17.3955039978027	66.8093948364258	298.184265136719	32.6954116821289	6.65787363052368	26.0375366210938	14.1779203414917	22.8997592926025	22.8997592926025	14.1779203414917	512.521728515625	86.9727096557617	5.71241664886475	68.8131637573242	248.4287109375	18.0564842224121	18.0564842224121	248.4287109375	0	0	38.8810920715332	21.6783676147461	38.3216323852539	0	11.1368427276611	299.968627929688	27.7461318969727	16	64.277099609375	714.087280273438
616	1	447150.57398	3106416.17382	616	19.5994930267334	17.8112983703613	66.5592498779297	303.835479736328	33.9073867797852	7.147301197052	26.7600860595703	15.2093696594238	23.9383392333984	23.9383392333984	15.2093696594238	441.293273925781	79.3762130737305	4.35826873779297	72.7575225830078	224.28010559082	13.8815603256226	13.8815603256226	224.28010559082	27.2334270477295	48.3429679870605	10.4034070968628	7.12132596969604	4.74755096435547	0	5.8187050819397	41.0536308288574	8.9423828125	128	28.628173828125	518.101623535156
617	1	446603.245254	3105035.11242	617	18.9361896514893	18.8815937042236	66.1658248901367	317.300903320312	34.586986541748	6.05021572113037	28.5367698669434	14.3432922363281	23.5629692077637	23.5629692077637	14.3432922363281	511.786895751953	89.4243621826172	4.97480916976929	72.1894378662109	257.512573242188	15.4260101318359	15.4260101318359	257.512573242188	0	25.0995845794678	28.0876560211182	32.4502067565918	14.3625516891479	0	12.8997869491577	111.162391662598	17.8102264404297	1	55.0570678710938	658.153076171875
618	1	446156.110973	3105005.65445	618	18.6422958374023	18.7537040710449	65.8219223022461	318.176635742188	34.3575325012207	5.86596632003784	28.4915637969971	14.0270671844482	23.2889842987061	23.2889842987061	14.0270671844482	524.263427734375	90.6160430908203	5.18928909301758	72.0915985107422	261.855010986328	15.6562433242798	15.6562433242798	261.855010986328	0	20	30	35	15	0	9.51881217956543	18.0804443359375	11.9863967895508	64	43.7160034179688	706.100036621094
619	1	442015.947629	3101725.1536	619	17.6918163299561	20.207426071167	64.1018753051758	346.537292480469	35.9343490600586	4.41041421890259	31.5239334106445	14.752046585083	22.2734928131104	23.140604019165	13.134373664856	626.941589355469	109.598037719727	3.19624328613281	75.0616455078125	325.237335205078	12.3011064529419	12.3147039413452	316.778533935547	0	11.0344829559326	33.662353515625	23.6555233001709	27.4028816223145	0	35.1942558288574	79.8611221313477	55.5984420776367	128	171.921752929688	984.570861816406
620	1	448658.504149	3103436.11335	620	19.9089488983154	18.5876045227051	67.4645080566406	303.808013916016	35.0043869018555	7.45268201828003	27.5517044067383	15.6922254562378	24.434965133667	24.434965133667	15.6922254562378	460.628295898438	85.1418991088867	1.32255506515503	76.1628112792969	242.713897705078	6.19963264465332	6.19963264465332	242.713897705078	0	20	30	35	15	0	13.0728225708008	124.412445068359	18.1720504760742	1	74.968994140625	569.524353027344
621	1	446881.689075	3103162.7587	621	18.7863140106201	19.5874824523926	66.2577514648438	320.848022460938	35.3513107299805	5.78874444961548	29.5625686645508	14.255259513855	22.6584548950195	23.6236591339111	14.255259513855	539.412231445312	93.7651138305664	4.39801406860352	73.5714111328125	274.545989990234	15.3318843841553	15.374210357666	274.545989990234	0	12.8476495742798	34.9571495056152	23.979793548584	30.3238773345947	0	17.7757453918457	344.325286865234	25.3984146118164	32	107.565002441406	713.468078613281
622	1	446358.398674	3104977.48252	622	18.6309032440186	18.8972320556641	65.9807739257812	318.727264404297	34.417407989502	5.7769079208374	28.6404991149902	14.0129365921021	23.2907543182373	23.2907543182373	14.0129365921021	528.607543945312	91.242805480957	5.2237024307251	72.0925369262695	264.564697265625	15.7956037521362	15.7956037521362	264.564697265625	0	20	30	35	15	0	7.43741178512573	95.4273376464844	13.6304397583008	2	49.692626953125	709.447265625
623	1	446939.146325	3104706.40368	623	19.2813663482666	19.1265830993652	66.5680084228516	317.335357666016	35.0793228149414	6.34692144393921	28.732400894165	14.7063341140747	23.9312229156494	23.9312229156494	14.7063341140747	504.230133056641	89.0527801513672	4.72982740402222	72.4646987915039	255.358383178711	15.2011556625366	15.2011556625366	255.358383178711	0	25.8130416870117	27.8201103210449	32.0934791564941	14.2733697891235	0	18.987865447998	124.958953857422	25.8745040893555	1	80.5748291015625	599.327270507812
624	1	442392.407108	3108947.01779	624	20.4115810394287	16.0918216705322	68.7014846801758	269.859405517578	32.575267791748	9.15243625640869	23.4228324890137	16.5561351776123	24.1758823394775	24.1820621490479	16.5561351776123	385.602264404297	67.7499465942383	3.99310827255249	69.0443954467773	183.320281982422	13.4533262252808	34.8228454589844	183.320281982422	0	0	39.8980751037598	42.4663429260254	17.8752326965332	0	18.0922737121582	290.2880859375	44.3131904602051	64	121.461456298828	381.588653564453
625	1	443664	3104905	625	18.63232421875	19.0859184265137	65.5387191772461	319.577087402344	35.0315628051758	5.90994691848755	29.1216144561768	15.5443115234375	23.3917636871338	23.3917636871338	13.966139793396	543.456237792969	95.6613006591797	5.8869776725769	71.7498550415039	269.973876953125	18.1131839752197	18.1131839752197	266.974182128906	0	3.43796849250793	38.5682220458984	22.1476707458496	36.1333465576172	0	18.1998748779297	19.6357269287109	37.1713180541992	64	116.107116699219	681.38818359375
626	1	443620	3105363	626	19.0445861816406	18.8836536407471	65.8083572387695	317.435394287109	35.1312408447266	6.43631458282471	28.6949272155762	14.3877782821655	23.7429351806641	23.7429351806641	14.3877782821655	521.349914550781	90.4812622070312	5.7557520866394	71.3218154907227	257.405364990234	17.713451385498	17.713451385498	257.405364990234	0	0	38.2515258789062	22.6227111816406	37.3772888183594	0	11.7337846755981	322.620788574219	23.2352676391602	64	64.10400390625	601.168579101562
627	1	443490	3105727	627	19.317892074585	18.7118263244629	66.1019897460938	315.223175048828	35.1036911010742	6.79616403579712	28.3075256347656	14.6738405227661	23.9580726623535	23.9580726623535	14.6738405227661	512.372131347656	87.8779907226562	5.73880052566528	70.8841171264648	253.653091430664	17.6916370391846	17.6916370391846	253.653091430664	0	9.44967555999756	35.3063888549805	27.0404186248779	28.2347431182861	0	7.18499851226807	349.400482177734	19.7733001708984	32	75.5504150390625	553.898986816406
628	1	443584	3105114	628	18.9237842559814	18.9861640930176	65.6782608032227	318.453521728516	35.1678733825684	6.26001691818237	28.9078559875488	15.4735345840454	23.6520843505859	23.6520843505859	14.2627458572388	526.022705078125	91.9025726318359	5.75920438766479	71.5226745605469	259.491027832031	17.7189025878906	17.7189025878906	259.092346191406	0	0	38.8093681335449	21.785945892334	38.214054107666	0	14.168044090271	7.34009695053101	34.191780090332	64	90.5167846679688	625.244506835938
629	1	443847	3105219	629	18.5123519897461	18.8314018249512	65.6703109741211	317.824981689453	34.6076202392578	5.93194961547852	28.6756687164307	14.0829286575317	23.2150611877441	23.2150611877441	13.8580017089844	546.283996582031	95.5391616821289	5.94027662277222	71.626220703125	269.722869873047	18.3114051818848	18.3114051818848	269.564697265625	0	7.85137891769409	34.6119155883789	28.082124710083	27.9921855926514	0	22.00071144104	267.932373046875	33.0466461181641	16	86.34521484375	689.758422851562
630	1	442827	3105617	630	19.0894050598145	18.8757820129395	65.9807968139648	317.358367919922	35.0605125427246	6.45251417160034	28.6079978942871	14.4093379974365	23.7911624908447	23.7911624908447	14.4093379974365	534.110717773438	90.9030227661133	6.04842090606689	70.2883682250977	264.089660644531	18.6081714630127	18.6081714630127	264.089660644531	0	20	30.8481369018555	33.7277946472168	16.2722053527832	0	31.0854911804199	168.093627929688	46.8268432617188	4	144.805236816406	632.446838378906
631	1	443215	3105501	631	19.248987197876	18.9124050140381	65.9721298217773	317.215789794922	35.2764854431152	6.60920667648315	28.6672801971436	14.5790452957153	23.943660736084	23.943660736084	14.5790452957153	522.823974609375	89.393310546875	5.89021396636963	70.7281875610352	258.410522460938	18.108341217041	18.108341217041	258.410522460938	0	0	38.5657691955566	22.1513481140137	37.8486518859863	0	18.0819072723389	303.743286132812	24.474250793457	64	91.0817260742188	580.539916992188
632	1	442394	3104704	632	19.1361293792725	19.4182033538818	65.4417190551758	324.292541503906	35.8835563659668	6.2110333442688	29.6725234985352	14.4153089523315	24.0213680267334	24.0213680267334	14.4153089523315	524.154418945312	89.6919479370117	5.67208528518677	71.1182250976562	259.662750244141	17.2593116760254	17.2593116760254	259.662750244141	0	0	39.8130187988281	20.2804718017578	39.7195281982422	0	6.74625015258789	344.195709228516	20.1038360595703	64	54.6903076171875	663.081176757812
633	1	442387	3104357	633	18.664083480835	19.6055355072021	65.21728515625	326.737945556641	35.6954231262207	5.63354349136353	30.0618782043457	14.1379632949829	23.6157093048096	23.6157093048096	13.9479179382324	558.068664550781	96.5245056152344	5.86112976074219	71.7169952392578	276.278747558594	17.7103576660156	17.7103576660156	276.274780273438	0	0	39.7017555236816	20.4473648071289	39.5526351928711	0	28.9999561309814	291.932983398438	41.9957504272461	16	140.4248046875	751.319763183594
